# Supplementary material for: Fisetin inhibits proliferation of pancreatic adenocarcinoma by inducing DNA damage via RFXAP/KDM4A-dependent histone H3K36 demethylation
Source: Cell Death Dis. 2020 Oct 22;11(10):893. doi: 10.1038/s41419-020-03019-2 (PMC7582166; doi:10.1038/s41419-020-03019-2)
Supplement: Supplementary file 4 — Supplement Table 1 [file 41419_2020_3019_MOESM4_ESM.xlsx]

## Sheet: Sheet1
RFXAP_other_genes	r	p.value
RFXAP:SUPT20H	0.617807	0
RFXAP:UBL3	0.601851	0
RFXAP:N4BP2L2	0.596044	0
RFXAP:HMGB1	0.58526	0
RFXAP:NUFIP1	0.583745	0
RFXAP:MRPS31	0.554853	4.88e-15
RFXAP:USPL1	0.554098	5.55e-15
RFXAP:KBTBD6	0.553351	6.22e-15
RFXAP:PROSER1	0.547574	1.33e-14
RFXAP:GTF2F2	0.547546	1.33e-14
RFXAP:EXOSC8	0.540476	3.33e-14
RFXAP:HMGB1P1	0.53724	5.06e-14
RFXAP:THSD1P1	0.530297	1.22e-13
RFXAP:WBP4	0.52766	1.69e-13
RFXAP:HNRNPDL	0.526178	2.03e-13
RFXAP:TRIM13	0.517803	5.62e-13
RFXAP:RCBTB1	0.514286	8.55e-13
RFXAP:MED4	0.514192	8.65e-13
RFXAP:NAA16	0.513748	9.11e-13
RFXAP:RFC3	0.513288	9.62e-13
RFXAP:RNF219	0.503011	3.18e-12
RFXAP:SPIN3	0.502953	3.2e-12
RFXAP:PAN3	0.501302	3.86e-12
RFXAP:CKAP2	0.498383	5.38e-12
RFXAP:IFT88	0.49774	5.78e-12
RFXAP:ZMYM2	0.490943	1.23e-11
RFXAP:MICU2	0.490648	1.27e-11
RFXAP:KPNA3	0.489801	1.39e-11
RFXAP:PSPC1	0.488231	1.66e-11
RFXAP:CDADC1	0.483272	2.83e-11
RFXAP:MTRF1	0.473328	8.09e-11
RFXAP:TDRD3	0.47171	9.57e-11
RFXAP:LRRC37B	0.47053	1.08e-10
RFXAP:BRD7	0.469341	1.22e-10
RFXAP:SPG20	0.468625	1.31e-10
RFXAP:NEK3	0.467791	1.43e-10
RFXAP:TMEM257	0.464579	1.98e-10
RFXAP:SPATA6L	0.462206	2.52e-10
RFXAP:COG6	0.461802	2.62e-10
RFXAP:UPF3A	0.460794	2.9e-10
RFXAP:COG3	0.455221	5.03e-10
RFXAP:ING3	0.455077	5.1e-10
RFXAP:BRCA2	0.447245	1.09e-09
RFXAP:XPO4	0.446419	1.18e-09
RFXAP:SUCLA2	0.445745	1.25e-09
RFXAP:SKA3	0.441903	1.8e-09
RFXAP:MATR3	0.440035	2.15e-09
RFXAP:ZNF711	0.439778	2.2e-09
RFXAP:DCUN1D2	0.437636	2.68e-09
RFXAP:LOC100270804	0.437529	2.71e-09
RFXAP:HMGN5	0.436128	3.08e-09
RFXAP:GPALPP1	0.432745	4.21e-09
RFXAP:MYEF2	0.432294	4.38e-09
RFXAP:ST7.AS1	0.43215	4.44e-09
RFXAP:SOHLH2	0.431081	4.89e-09
RFXAP:TRMT10B	0.430092	5.35e-09
RFXAP:LUC7L3	0.429979	5.4e-09
RFXAP:RBM4B	0.4278	6.57e-09
RFXAP:UTP14C	0.426752	7.22e-09
RFXAP:SAP18	0.426737	7.23e-09
RFXAP:KCNRG	0.425418	8.13e-09
RFXAP:GNRHR2	0.425011	8.43e-09
RFXAP:SLITRK2	0.424292	8.99e-09
RFXAP:FAM192A	0.423019	1.01e-08
RFXAP:TPT1.AS1	0.422989	1.01e-08
RFXAP:COIL	0.420958	1.21e-08
RFXAP:UFM1	0.42094	1.21e-08
RFXAP:BIVM	0.420156	1.29e-08
RFXAP:BORA	0.419622	1.36e-08
RFXAP:ARGLU1	0.419498	1.37e-08
RFXAP:KLF12	0.418151	1.54e-08
RFXAP:ZCCHC18	0.41657	1.77e-08
RFXAP:GPBP1	0.415626	1.92e-08
RFXAP:SKA2	0.41538	1.96e-08
RFXAP:HFM1	0.414263	2.16e-08
RFXAP:CEP95	0.413537	2.29e-08
RFXAP:THAP9	0.413388	2.32e-08
RFXAP:TTC32	0.407785	3.73e-08
RFXAP:SMARCE1	0.402806	5.65e-08
RFXAP:ZFP2	0.402533	5.78e-08
RFXAP:SIAH1	0.400859	6.64e-08
RFXAP:CRHR1.IT1	0.399606	7.36e-08
RFXAP:CLEC4F	0.39897	7.75e-08
RFXAP:DIS3	0.398129	8.3e-08
RFXAP:ZFYVE16	0.397323	8.86e-08
RFXAP:GTF2IRD2	0.397031	9.07e-08
RFXAP:MBTD1	0.39541	1.03e-07
RFXAP:ZFP1	0.394294	1.13e-07
RFXAP:GTF2IRD2P1	0.393265	1.23e-07
RFXAP:HAUS3	0.392679	1.29e-07
RFXAP:FHL1	0.391573	1.41e-07
RFXAP:EFCAB5	0.390425	1.54e-07
RFXAP:AK9	0.390246	1.56e-07
RFXAP:CLK4	0.389	1.72e-07
RFXAP:FAM76B	0.388778	1.76e-07
RFXAP:C17orf80	0.387235	1.98e-07
RFXAP:KBTBD7	0.386392	2.12e-07
RFXAP:CAB39L	0.38635	2.12e-07
RFXAP:ARHGEF7	0.385928	2.2e-07
RFXAP:CCDC169	0.385154	2.33e-07
RFXAP:SACS	0.385117	2.34e-07
RFXAP:SUZ12P1	0.384056	2.54e-07
RFXAP:PSAT1	0.383431	2.67e-07
RFXAP:CDC16	0.383167	2.72e-07
RFXAP:ZMYM5	0.382397	2.89e-07
RFXAP:TIGD1	0.381429	3.11e-07
RFXAP:OLIG1	0.381424	3.11e-07
RFXAP:OLIG2	0.381036	3.21e-07
RFXAP:THUMPD3.AS1	0.38064	3.31e-07
RFXAP:ZNF273	0.380172	3.43e-07
RFXAP:IFT81	0.379976	3.48e-07
RFXAP:CENPJ	0.379931	3.49e-07
RFXAP:RBM26	0.378852	3.79e-07
RFXAP:ICA1L	0.378694	3.84e-07
RFXAP:EPM2AIP1	0.37845	3.91e-07
RFXAP:HAUS6	0.37814	4e-07
RFXAP:C7orf69	0.378006	4.04e-07
RFXAP:PIBF1	0.377603	4.17e-07
RFXAP:GKAP1	0.377536	4.19e-07
RFXAP:MTIF3	0.377192	4.3e-07
RFXAP:LIG4	0.376978	4.37e-07
RFXAP:NAE1	0.376952	4.38e-07
RFXAP:GPR123	0.376835	4.42e-07
RFXAP:CLHC1	0.376294	4.61e-07
RFXAP:ZC3H13	0.375462	4.9e-07
RFXAP:MKS1	0.375278	4.97e-07
RFXAP:SNX4	0.374812	5.15e-07
RFXAP:TSPAN3	0.374102	5.43e-07
RFXAP:SLC5A12	0.373047	5.88e-07
RFXAP:FANCD2	0.372465	6.14e-07
RFXAP:ZNF738	0.372148	6.29e-07
RFXAP:HMGCS1	0.372136	6.29e-07
RFXAP:FAM66C	0.372101	6.31e-07
RFXAP:ZNF23	0.37209	6.32e-07
RFXAP:WASF3	0.371779	6.46e-07
RFXAP:KANSL1L	0.371703	6.5e-07
RFXAP:APPBP2	0.371062	6.82e-07
RFXAP:B3GALTL	0.37078	6.96e-07
RFXAP:LRRC49	0.37054	7.09e-07
RFXAP:VPS36	0.370382	7.17e-07
RFXAP:TSEN2	0.37036	7.18e-07
RFXAP:ZFP62	0.369807	7.48e-07
RFXAP:SENP7	0.369399	7.71e-07
RFXAP:VWA8	0.369317	7.76e-07
RFXAP:SCRN3	0.369227	7.81e-07
RFXAP:ABAT	0.368746	8.09e-07
RFXAP:MAGI2	0.367707	8.74e-07
RFXAP:SPAST	0.367654	8.77e-07
RFXAP:TRA2A	0.366525	9.53e-07
RFXAP:OARD1	0.36629	9.69e-07
RFXAP:XPA	0.365941	9.95e-07
RFXAP:ESD	0.364401	1.11e-06
RFXAP:CLASP2	0.363509	1.19e-06
RFXAP:KCND2	0.362793	1.25e-06
RFXAP:CCDC66	0.362475	1.28e-06
RFXAP:STXBP4	0.361405	1.38e-06
RFXAP:LEAP2	0.361348	1.39e-06
RFXAP:UBA5	0.360155	1.51e-06
RFXAP:VPS45	0.359289	1.61e-06
RFXAP:U2SURP	0.359156	1.62e-06
RFXAP:LINC00173	0.358995	1.64e-06
RFXAP:GLCCI1	0.35871	1.68e-06
RFXAP:GINS3	0.358465	1.71e-06
RFXAP:ZNF92	0.358456	1.71e-06
RFXAP:LHX4	0.358306	1.73e-06
RFXAP:GABPB1.AS1	0.358284	1.73e-06
RFXAP:SERP2	0.358024	1.76e-06
RFXAP:ZFYVE20	0.357885	1.78e-06
RFXAP:MARCKS	0.357819	1.79e-06
RFXAP:DIAPH3	0.357472	1.83e-06
RFXAP:RCBTB2	0.35729	1.85e-06
RFXAP:PSIP1	0.356065	2.02e-06
RFXAP:PDCL3P4	0.356038	2.03e-06
RFXAP:MGC2889	0.355983	2.03e-06
RFXAP:GTF2IP1	0.354986	2.18e-06
RFXAP:NCKAP5	0.354936	2.19e-06
RFXAP:RFTN2	0.354364	2.28e-06
RFXAP:DCAF4L1	0.353707	2.39e-06
RFXAP:SRSF10	0.353319	2.45e-06
RFXAP:HSDL1	0.353033	2.5e-06
RFXAP:RBMX	0.352763	2.55e-06
RFXAP:HMGCR	0.352653	2.57e-06
RFXAP:GSTA4	0.352498	2.6e-06
RFXAP:C11orf57	0.352173	2.66e-06
RFXAP:FAM161A	0.351889	2.71e-06
RFXAP:THAP10	0.351407	2.8e-06
RFXAP:AKAP11	0.351386	2.81e-06
RFXAP:SOX2	0.350811	2.92e-06
RFXAP:ZNF195	0.350528	2.98e-06
RFXAP:ZNF192P1	0.350196	3.05e-06
RFXAP:SOX6	0.349892	3.11e-06
RFXAP:ZNF207	0.349842	3.13e-06
RFXAP:TMEM170B	0.349302	3.24e-06
RFXAP:RNASEH2B	0.349118	3.29e-06
RFXAP:LINC01126	0.349008	3.31e-06
RFXAP:SOX5	0.348511	3.43e-06
RFXAP:USP30	0.348434	3.44e-06
RFXAP:SLC25A53	0.347407	3.7e-06
RFXAP:KIAA1143	0.347328	3.72e-06
RFXAP:TPTE2	0.347263	3.73e-06
RFXAP:KIF15	0.34722	3.74e-06
RFXAP:BMS1P6	0.346583	3.91e-06
RFXAP:MND1	0.346563	3.92e-06
RFXAP:LINC00632	0.345824	4.12e-06
RFXAP:SLC16A14	0.345661	4.17e-06
RFXAP:ZEB1	0.345072	4.34e-06
RFXAP:ZBED5	0.344654	4.46e-06
RFXAP:ELFN2	0.344621	4.47e-06
RFXAP:C8orf44	0.344528	4.5e-06
RFXAP:IL17D	0.34442	4.53e-06
RFXAP:SLC25A15	0.344129	4.62e-06
RFXAP:CHTOP	0.344055	4.65e-06
RFXAP:C17orf104	0.343841	4.71e-06
RFXAP:TUBGCP3	0.343267	4.9e-06
RFXAP:CHAMP1	0.342963	5e-06
RFXAP:LINC00925	0.34284	5.05e-06
RFXAP:WDR17	0.342501	5.16e-06
RFXAP:SOX8	0.342452	5.18e-06
RFXAP:MAGI1	0.342134	5.29e-06
RFXAP:RPS6KB1	0.341219	5.63e-06
RFXAP:NUPL1	0.340776	5.8e-06
RFXAP:AASDHPPT	0.340631	5.85e-06
RFXAP:LOC93622	0.340615	5.86e-06
RFXAP:GPT2	0.339983	6.11e-06
RFXAP:CEP70	0.33989	6.15e-06
RFXAP:MYT1	0.339847	6.17e-06
RFXAP:ORC6	0.339467	6.33e-06
RFXAP:ASCL1	0.338838	6.6e-06
RFXAP:TOP2B	0.337951	7e-06
RFXAP:RAD17	0.3375	7.21e-06
RFXAP:DHX40	0.33746	7.23e-06
RFXAP:RAP2A	0.336438	7.74e-06
RFXAP:TMEM170A	0.33625	7.83e-06
RFXAP:C4orf33	0.335784	8.08e-06
RFXAP:SUGT1P3	0.335374	8.3e-06
RFXAP:TCF12	0.335006	8.5e-06
RFXAP:ZNF169	0.334982	8.52e-06
RFXAP:ZNF519	0.334875	8.58e-06
RFXAP:KLHL7	0.334698	8.68e-06
RFXAP:UPF3B	0.334583	8.74e-06
RFXAP:ZNF512	0.334544	8.77e-06
RFXAP:CXorf57	0.333979	9.1e-06
RFXAP:SATB1	0.333738	9.24e-06
RFXAP:UIMC1	0.333621	9.31e-06
RFXAP:SRSF1	0.332798	9.83e-06
RFXAP:C1orf106	0.332572	9.97e-06
RFXAP:MRFAP1L1	0.332426	1.01e-05
RFXAP:ANAPC7	0.332339	1.01e-05
RFXAP:CEP63	0.331983	1.04e-05
RFXAP:BEX1	0.331953	1.04e-05
RFXAP:NUDT10	0.331854	1.04e-05
RFXAP:C5orf30	0.331819	1.05e-05
RFXAP:LINC00478	0.331624	1.06e-05
RFXAP:LRP2BP	0.331606	1.06e-05
RFXAP:NBEA	0.331358	1.08e-05
RFXAP:SRR	0.33045	1.14e-05
RFXAP:TCERG1	0.329984	1.18e-05
RFXAP:CBR4	0.329885	1.19e-05
RFXAP:DLEU2	0.329526	1.22e-05
RFXAP:PNISR	0.329463	1.22e-05
RFXAP:SREK1	0.329347	1.23e-05
RFXAP:MYO10	0.32927	1.24e-05
RFXAP:HNRNPR	0.329192	1.24e-05
RFXAP:UNK	0.328578	1.29e-05
RFXAP:HILS1	0.328424	1.3e-05
RFXAP:C3orf62	0.328254	1.32e-05
RFXAP:TAF9B	0.327628	1.37e-05
RFXAP:MPHOSPH8	0.327243	1.41e-05
RFXAP:ZNF493	0.327021	1.43e-05
RFXAP:SHISA7	0.326938	1.43e-05
RFXAP:CHD7	0.326791	1.45e-05
RFXAP:WDR48	0.32674	1.45e-05
RFXAP:CASC3	0.326645	1.46e-05
RFXAP:DMTF1	0.326416	1.48e-05
RFXAP:CSMD3	0.326299	1.49e-05
RFXAP:ZNF100	0.325936	1.53e-05
RFXAP:RTKN2	0.325673	1.56e-05
RFXAP:HNRNPK	0.325542	1.57e-05
RFXAP:FLJ33360	0.32553	1.57e-05
RFXAP:PDE9A	0.32514	1.61e-05
RFXAP:MCMDC2	0.324605	1.66e-05
RFXAP:C22orf39	0.324527	1.67e-05
RFXAP:FMR1	0.324527	1.67e-05
RFXAP:EPB41L4A	0.324454	1.68e-05
RFXAP:ZNF501	0.323908	1.74e-05
RFXAP:ADHFE1	0.323882	1.74e-05
RFXAP:DPY19L2P4	0.32374	1.76e-05
RFXAP:LOC100128164	0.323688	1.76e-05
RFXAP:NSUN6	0.323652	1.77e-05
RFXAP:ZNF441	0.323606	1.77e-05
RFXAP:TERF1	0.32354	1.78e-05
RFXAP:RUFY3	0.323501	1.78e-05
RFXAP:SH3YL1	0.323376	1.8e-05
RFXAP:C5orf63	0.323267	1.81e-05
RFXAP:DNAJC7	0.322806	1.86e-05
RFXAP:CYP21A2	0.322604	1.89e-05
RFXAP:BCCIP	0.322534	1.9e-05
RFXAP:CCDC14	0.322459	1.91e-05
RFXAP:CBX1	0.322273	1.93e-05
RFXAP:ZNF682	0.32201	1.96e-05
RFXAP:PLGLB2	0.321766	1.99e-05
RFXAP:UBLCP1	0.321702	2e-05
RFXAP:PLXNB1	0.321624	2.01e-05
RFXAP:LIN54	0.321478	2.03e-05
RFXAP:BCL2L15	0.321211	2.06e-05
RFXAP:HES6	0.320979	2.09e-05
RFXAP:C2orf68	0.320896	2.1e-05
RFXAP:ZNF197	0.320896	2.1e-05
RFXAP:ARVCF	0.320408	2.17e-05
RFXAP:TTC14	0.320149	2.2e-05
RFXAP:HOXD3	0.320136	2.2e-05
RFXAP:NKAPP1	0.31992	2.23e-05
RFXAP:HP1BP3	0.319477	2.3e-05
RFXAP:SP4	0.319462	2.3e-05
RFXAP:VEZF1	0.319268	2.33e-05
RFXAP:TERF2	0.31914	2.35e-05
RFXAP:CEP162	0.319098	2.35e-05
RFXAP:GSX1	0.319036	2.36e-05
RFXAP:TTC19	0.318958	2.37e-05
RFXAP:LSAMP	0.318856	2.39e-05
RFXAP:EDNRB	0.318167	2.49e-05
RFXAP:PPP2R3B	0.31809	2.5e-05
RFXAP:DNAJB5	0.317906	2.53e-05
RFXAP:APOBEC2	0.317903	2.53e-05
RFXAP:TOP2A	0.317586	2.58e-05
RFXAP:YTHDC1	0.31751	2.6e-05
RFXAP:ZFP90	0.317499	2.6e-05
RFXAP:HNRNPA2B1	0.317286	2.63e-05
RFXAP:SECISBP2	0.317281	2.63e-05
RFXAP:DNAJC18	0.317234	2.64e-05
RFXAP:RP11.713P17.3	0.317207	2.64e-05
RFXAP:SRMS	0.317157	2.65e-05
RFXAP:TMEM97	0.317051	2.67e-05
RFXAP:ZNF763	0.317051	2.67e-05
RFXAP:FANCL	0.316651	2.74e-05
RFXAP:LNX2	0.3164	2.78e-05
RFXAP:RAB39B	0.316274	2.8e-05
RFXAP:C2orf27A	0.316199	2.81e-05
RFXAP:SRSF5	0.315976	2.85e-05
RFXAP:LRRC34	0.315807	2.88e-05
RFXAP:ZNF141	0.315763	2.89e-05
RFXAP:ARHGEF9	0.315566	2.93e-05
RFXAP:FGF9	0.315422	2.95e-05
RFXAP:KIAA1731	0.31517	3e-05
RFXAP:C1orf213	0.315095	3.01e-05
RFXAP:SEC31B	0.314921	3.04e-05
RFXAP:TPP2	0.314798	3.07e-05
RFXAP:ZNF84	0.314787	3.07e-05
RFXAP:MGC57346	0.314676	3.09e-05
RFXAP:ZNF10	0.314622	3.1e-05
RFXAP:ZSCAN32	0.314568	3.11e-05
RFXAP:STRADA	0.314463	3.13e-05
RFXAP:PRPSAP2	0.314335	3.15e-05
RFXAP:CCAR1	0.31433	3.16e-05
RFXAP:C16orf87	0.31417	3.19e-05
RFXAP:LINC00476	0.314054	3.21e-05
RFXAP:CTCF	0.313661	3.29e-05
RFXAP:HRASLS	0.313449	3.33e-05
RFXAP:ZNF107	0.313321	3.36e-05
RFXAP:CENPH	0.31319	3.38e-05
RFXAP:MKRN3	0.313132	3.39e-05
RFXAP:FBXL3	0.313017	3.42e-05
RFXAP:METTL21EP	0.312635	3.5e-05
RFXAP:MPHOSPH6	0.312525	3.52e-05
RFXAP:CREB5	0.312214	3.59e-05
RFXAP:NFYB	0.311853	3.67e-05
RFXAP:CER1	0.31178	3.69e-05
RFXAP:HOXA10	0.311776	3.69e-05
RFXAP:AKTIP	0.31154	3.74e-05
RFXAP:LOC100128288	0.311255	3.8e-05
RFXAP:GRM6	0.311035	3.85e-05
RFXAP:SPATA9	0.310971	3.87e-05
RFXAP:NKAIN4	0.310388	4.01e-05
RFXAP:CA10	0.310353	4.02e-05
RFXAP:ZNF620	0.310286	4.03e-05
RFXAP:SPAG9	0.310182	4.06e-05
RFXAP:MIR4697HG	0.31009	4.08e-05
RFXAP:HMGB2	0.309934	4.12e-05
RFXAP:ACAD8	0.309835	4.14e-05
RFXAP:NFIB	0.309788	4.16e-05
RFXAP:CXorf23	0.309702	4.18e-05
RFXAP:RSBN1L	0.30953	4.22e-05
RFXAP:ZNF117	0.309348	4.27e-05
RFXAP:ARL17A	0.309193	4.31e-05
RFXAP:ZNF879	0.30909	4.33e-05
RFXAP:GRB14	0.308953	4.37e-05
RFXAP:COL9A1	0.308841	4.4e-05
RFXAP:MAP2	0.30883	4.4e-05
RFXAP:CCDC112	0.308658	4.45e-05
RFXAP:SMARCAD1	0.307741	4.7e-05
RFXAP:TMEM80	0.307547	4.75e-05
RFXAP:XPO1	0.307358	4.81e-05
RFXAP:GOLGA6L9	0.307257	4.84e-05
RFXAP:TSC22D1	0.307219	4.85e-05
RFXAP:CLNS1A	0.307125	4.87e-05
RFXAP:QKI	0.307093	4.88e-05
RFXAP:TEX12	0.306739	4.99e-05
RFXAP:IP6K2	0.306419	5.08e-05
RFXAP:ZNF3	0.306116	5.18e-05
RFXAP:OSGEPL1	0.305797	5.27e-05
RFXAP:AQP4.AS1	0.305735	5.29e-05
RFXAP:PHYHIPL	0.305521	5.36e-05
RFXAP:USP10	0.305516	5.36e-05
RFXAP:CNRIP1	0.305424	5.39e-05
RFXAP:PJA1	0.305127	5.49e-05
RFXAP:ATP6V0A4	0.304983	5.53e-05
RFXAP:HLTF	0.304935	5.55e-05
RFXAP:CSPP1	0.304905	5.56e-05
RFXAP:PPAPDC2	0.304772	5.6e-05
RFXAP:ANKRD20A8P	0.304585	5.67e-05
RFXAP:KCNT2	0.304452	5.71e-05
RFXAP:SLC25A27	0.30401	5.86e-05
RFXAP:NKX2.2	0.304006	5.86e-05
RFXAP:ZNF24	0.303996	5.87e-05
RFXAP:TIGD4	0.303941	5.89e-05
RFXAP:SLITRK1	0.303887	5.9e-05
RFXAP:EXOG	0.303731	5.96e-05
RFXAP:KDM3B	0.303509	6.04e-05
RFXAP:PLIN5	0.303399	6.08e-05
RFXAP:ADPRHL1	0.303283	6.12e-05
RFXAP:CCDC73	0.303279	6.12e-05
RFXAP:H1FX.AS1	0.303206	6.14e-05
RFXAP:APOM	0.303151	6.17e-05
RFXAP:NSUN5P2	0.303121	6.18e-05
RFXAP:ZNF782	0.30297	6.23e-05
RFXAP:ZNF833P	0.302948	6.24e-05
RFXAP:TRA2B	0.302544	6.39e-05
RFXAP:CLK1	0.302488	6.41e-05
RFXAP:DYX1C1	0.302262	6.49e-05
RFXAP:ADCY10P1	0.302232	6.51e-05
RFXAP:ASF1A	0.302152	6.54e-05
RFXAP:ZFP3	0.301965	6.61e-05
RFXAP:AP3M1	0.301648	6.73e-05
RFXAP:ZCCHC14	0.301456	6.81e-05
RFXAP:COG4	0.301227	6.9e-05
RFXAP:GLOD4	0.301188	6.92e-05
RFXAP:RICTOR	0.301174	6.92e-05
RFXAP:SEMA5B	0.301058	6.97e-05
RFXAP:WDR5B	0.301053	6.97e-05
RFXAP:RIMKLB	0.30099	7e-05
RFXAP:NUDT13	0.300827	7.06e-05
RFXAP:MYO16	0.300694	7.12e-05
RFXAP:ACAN	0.300501	7.2e-05
RFXAP:PAAF1	0.300493	7.2e-05
RFXAP:C16orf80	0.300452	7.22e-05
RFXAP:B3GALT2	0.300433	7.23e-05
RFXAP:ZNF624	0.300286	7.29e-05
RFXAP:ZNF664	0.30002	7.4e-05
RFXAP:MYO1G	-0.30008	7.38e-05
RFXAP:ZBTB7B	-0.300131	7.35e-05
RFXAP:SPOCD1	-0.300208	7.32e-05
RFXAP:SPINT1	-0.300521	7.19e-05
RFXAP:MR1	-0.300608	7.15e-05
RFXAP:DPYD	-0.300658	7.13e-05
RFXAP:TMEM200B	-0.300824	7.06e-05
RFXAP:OPA3	-0.301052	6.97e-05
RFXAP:GFPT2	-0.301109	6.95e-05
RFXAP:DCUN1D3	-0.301237	6.9e-05
RFXAP:EMILIN1	-0.301276	6.88e-05
RFXAP:IPO4	-0.301602	6.75e-05
RFXAP:STAB1	-0.301735	6.7e-05
RFXAP:GANAB	-0.301803	6.67e-05
RFXAP:PABPC4	-0.301865	6.65e-05
RFXAP:ITGB2	-0.301904	6.63e-05
RFXAP:RASSF3	-0.301924	6.62e-05
RFXAP:YBX3P1	-0.301987	6.6e-05
RFXAP:RHBDF2	-0.302022	6.59e-05
RFXAP:PPP1R3B	-0.302072	6.57e-05
RFXAP:XBP1	-0.302447	6.42e-05
RFXAP:IQGAP1	-0.302529	6.39e-05
RFXAP:SLC35E4	-0.302704	6.33e-05
RFXAP:ANXA2P2	-0.302797	6.29e-05
RFXAP:ASGR2	-0.302838	6.28e-05
RFXAP:SERPINH1	-0.30299	6.22e-05
RFXAP:TGFB3	-0.303142	6.17e-05
RFXAP:DTX2	-0.303165	6.16e-05
RFXAP:GMPPB	-0.303501	6.04e-05
RFXAP:DSE	-0.303632	5.99e-05
RFXAP:CAMK1	-0.304607	5.66e-05
RFXAP:SRPX	-0.304716	5.62e-05
RFXAP:ANXA11	-0.304736	5.62e-05
RFXAP:SOD3	-0.304955	5.54e-05
RFXAP:KIAA2013	-0.304955	5.54e-05
RFXAP:TRIP10	-0.305176	5.47e-05
RFXAP:PITPNM1	-0.30527	5.44e-05
RFXAP:ITPRIP	-0.305343	5.42e-05
RFXAP:MAN2B2	-0.305716	5.3e-05
RFXAP:RBM47	-0.305734	5.29e-05
RFXAP:LRPAP1	-0.305758	5.29e-05
RFXAP:LZTS1	-0.30632	5.11e-05
RFXAP:NUDT22	-0.306697	5e-05
RFXAP:FLNA	-0.306819	4.96e-05
RFXAP:VCL	-0.306985	4.91e-05
RFXAP:ECE1	-0.307081	4.89e-05
RFXAP:DCAF6	-0.307117	4.88e-05
RFXAP:HOMER2	-0.307365	4.8e-05
RFXAP:MAFB	-0.307515	4.76e-05
RFXAP:SHARPIN	-0.30754	4.75e-05
RFXAP:CHSY1	-0.307547	4.75e-05
RFXAP:RAB11FIP5	-0.307718	4.7e-05
RFXAP:BACE2	-0.30799	4.63e-05
RFXAP:KDELR3	-0.308323	4.54e-05
RFXAP:RIN1	-0.308357	4.53e-05
RFXAP:RHOG	-0.308582	4.47e-05
RFXAP:ALG12	-0.308852	4.4e-05
RFXAP:CEBPD	-0.309	4.36e-05
RFXAP:UAP1	-0.309046	4.35e-05
RFXAP:FCGR2C	-0.309216	4.3e-05
RFXAP:A2M	-0.309289	4.28e-05
RFXAP:KCNN4	-0.309451	4.24e-05
RFXAP:ITGAM	-0.309514	4.22e-05
RFXAP:GPR157	-0.309595	4.2e-05
RFXAP:GPI	-0.310008	4.1e-05
RFXAP:JOSD2	-0.310387	4.01e-05
RFXAP:CLDN23	-0.310402	4.01e-05
RFXAP:EDEM1	-0.310502	3.98e-05
RFXAP:FKBP11	-0.310506	3.98e-05
RFXAP:SMAGP	-0.310552	3.97e-05
RFXAP:FRRS1	-0.310756	3.92e-05
RFXAP:PFKL	-0.310873	3.89e-05
RFXAP:PTPN18	-0.310988	3.87e-05
RFXAP:DUSP4	-0.311036	3.85e-05
RFXAP:GPR176	-0.3111	3.84e-05
RFXAP:SYDE1	-0.311175	3.82e-05
RFXAP:NFIC	-0.311477	3.75e-05
RFXAP:SLC2A4RG	-0.311515	3.74e-05
RFXAP:RUNX2	-0.311555	3.74e-05
RFXAP:LRRC25	-0.311733	3.7e-05
RFXAP:PDIA5	-0.312242	3.58e-05
RFXAP:SDC1	-0.312263	3.58e-05
RFXAP:RUNX1	-0.312767	3.47e-05
RFXAP:ZBTB7A	-0.312949	3.43e-05
RFXAP:FCGR2A	-0.312961	3.43e-05
RFXAP:TICAM1	-0.312993	3.42e-05
RFXAP:GSN	-0.312996	3.42e-05
RFXAP:HDLBP	-0.313466	3.33e-05
RFXAP:NFAM1	-0.313672	3.28e-05
RFXAP:IL4R	-0.31387	3.25e-05
RFXAP:CCDC9	-0.313887	3.24e-05
RFXAP:WDR1	-0.314233	3.17e-05
RFXAP:MAP7D1	-0.314314	3.16e-05
RFXAP:MGAT2	-0.314444	3.13e-05
RFXAP:SH2B3	-0.314542	3.11e-05
RFXAP:ENG	-0.314965	3.04e-05
RFXAP:KDELR1	-0.315183	2.99e-05
RFXAP:ITPRIPL2	-0.315275	2.98e-05
RFXAP:DNASE2	-0.315394	2.96e-05
RFXAP:MRC2	-0.316311	2.79e-05
RFXAP:RASSF5	-0.31643	2.77e-05
RFXAP:AXL	-0.316815	2.71e-05
RFXAP:RRAS	-0.316921	2.69e-05
RFXAP:BCL3	-0.316939	2.69e-05
RFXAP:DDRGK1	-0.317098	2.66e-05
RFXAP:ARAF	-0.317251	2.64e-05
RFXAP:ADCY3	-0.317295	2.63e-05
RFXAP:BET1L	-0.317545	2.59e-05
RFXAP:DOK2	-0.3176	2.58e-05
RFXAP:PLBD1	-0.317634	2.58e-05
RFXAP:CAV1	-0.317705	2.56e-05
RFXAP:SLC22A18	-0.317781	2.55e-05
RFXAP:VIM	-0.318093	2.5e-05
RFXAP:CTSB	-0.318114	2.5e-05
RFXAP:TPM3	-0.318196	2.49e-05
RFXAP:TNFRSF10A	-0.318671	2.42e-05
RFXAP:CLCF1	-0.318887	2.38e-05
RFXAP:PLEKHO2	-0.318976	2.37e-05
RFXAP:P4HA2	-0.319188	2.34e-05
RFXAP:PLIN3	-0.319852	2.24e-05
RFXAP:S100A11	-0.319891	2.24e-05
RFXAP:RNF24	-0.320006	2.22e-05
RFXAP:SEC61A1	-0.320027	2.22e-05
RFXAP:LAMB2	-0.320042	2.22e-05
RFXAP:PML	-0.320694	2.13e-05
RFXAP:BCL2L12	-0.320787	2.12e-05
RFXAP:KCNK6	-0.321008	2.09e-05
RFXAP:TNFRSF11A	-0.321394	2.04e-05
RFXAP:CKAP4	-0.321619	2.01e-05
RFXAP:TNKS1BP1	-0.321923	1.97e-05
RFXAP:IL17RC	-0.32233	1.92e-05
RFXAP:FAM129B	-0.322482	1.9e-05
RFXAP:TNFRSF1B	-0.322694	1.88e-05
RFXAP:GBGT1	-0.322846	1.86e-05
RFXAP:UNC93B1	-0.322987	1.84e-05
RFXAP:CHSY3	-0.32307	1.83e-05
RFXAP:CD151	-0.323398	1.8e-05
RFXAP:REEP4	-0.323676	1.77e-05
RFXAP:LMAN1	-0.323752	1.76e-05
RFXAP:LEPRE1	-0.323837	1.75e-05
RFXAP:FBLN7	-0.324267	1.7e-05
RFXAP:HS3ST3A1	-0.324442	1.68e-05
RFXAP:STAT6	-0.324453	1.68e-05
RFXAP:CORO1B	-0.324612	1.66e-05
RFXAP:LAMB3	-0.32499	1.62e-05
RFXAP:C1orf85	-0.325173	1.61e-05
RFXAP:GNA15	-0.325382	1.58e-05
RFXAP:PLOD3	-0.325515	1.57e-05
RFXAP:VASP	-0.325578	1.56e-05
RFXAP:FNDC3B	-0.32687	1.44e-05
RFXAP:ABTB1	-0.327256	1.41e-05
RFXAP:CNN2	-0.327284	1.4e-05
RFXAP:TCN2	-0.327288	1.4e-05
RFXAP:ALKBH5	-0.327767	1.36e-05
RFXAP:LMNA	-0.327981	1.34e-05
RFXAP:PQLC1	-0.328296	1.32e-05
RFXAP:MMP14	-0.328396	1.31e-05
RFXAP:LUZP1	-0.329072	1.25e-05
RFXAP:XYLT2	-0.329712	1.2e-05
RFXAP:ALDH3B1	-0.32997	1.18e-05
RFXAP:JPH1	-0.330048	1.17e-05
RFXAP:HK1	-0.330287	1.16e-05
RFXAP:SURF4	-0.330424	1.15e-05
RFXAP:PRICKLE3	-0.330437	1.15e-05
RFXAP:TXNDC5	-0.330584	1.13e-05
RFXAP:RHOF	-0.33066	1.13e-05
RFXAP:ARSA	-0.330994	1.11e-05
RFXAP:CSF1	-0.331465	1.07e-05
RFXAP:MFSD7	-0.331584	1.06e-05
RFXAP:FKBP10	-0.331669	1.06e-05
RFXAP:NR1H2	-0.331732	1.05e-05
RFXAP:POLD4	-0.331776	1.05e-05
RFXAP:MYOF	-0.331783	1.05e-05
RFXAP:B4GALT1	-0.331828	1.05e-05
RFXAP:PIEZO1	-0.331831	1.05e-05
RFXAP:C1R	-0.331935	1.04e-05
RFXAP:FCGRT	-0.332535	1e-05
RFXAP:THBS3	-0.33276	9.85e-06
RFXAP:PLK3	-0.333281	9.52e-06
RFXAP:TRAM2	-0.333481	9.4e-06
RFXAP:PRR24	-0.333579	9.34e-06
RFXAP:PNPLA2	-0.333581	9.34e-06
RFXAP:FAM129A	-0.334006	9.08e-06
RFXAP:TMED9	-0.334941	8.54e-06
RFXAP:BCKDK	-0.334971	8.52e-06
RFXAP:SMPD1	-0.335422	8.27e-06
RFXAP:CERS2	-0.335622	8.17e-06
RFXAP:CCM2	-0.335709	8.12e-06
RFXAP:APP	-0.336406	7.75e-06
RFXAP:SH3BGRL3	-0.336991	7.46e-06
RFXAP:TRIB1	-0.336994	7.46e-06
RFXAP:ADRBK1	-0.337214	7.35e-06
RFXAP:MYH9	-0.338187	6.89e-06
RFXAP:NFKB1	-0.338783	6.62e-06
RFXAP:UBTD1	-0.33943	6.34e-06
RFXAP:TMEM214	-0.339458	6.33e-06
RFXAP:NDEL1	-0.339556	6.29e-06
RFXAP:FZD7	-0.339803	6.19e-06
RFXAP:TMEM173	-0.340362	5.96e-06
RFXAP:MYADM	-0.340761	5.8e-06
RFXAP:EVA1B	-0.340794	5.79e-06
RFXAP:HMHA1	-0.341212	5.63e-06
RFXAP:RNF19B	-0.341269	5.61e-06
RFXAP:HIVEP3	-0.34148	5.53e-06
RFXAP:C11orf24	-0.341646	5.47e-06
RFXAP:FMNL1	-0.341832	5.4e-06
RFXAP:EFEMP2	-0.342069	5.31e-06
RFXAP:ABHD15	-0.342282	5.24e-06
RFXAP:TBC1D22A	-0.342609	5.12e-06
RFXAP:SRPX2	-0.342658	5.11e-06
RFXAP:PTRF	-0.342921	5.02e-06
RFXAP:MCOLN1	-0.343548	4.81e-06
RFXAP:NAGPA	-0.343646	4.78e-06
RFXAP:PKM	-0.343723	4.75e-06
RFXAP:LEPREL2	-0.344225	4.59e-06
RFXAP:GUSB	-0.344485	4.51e-06
RFXAP:SRPR	-0.344533	4.5e-06
RFXAP:APOBEC3C	-0.344594	4.48e-06
RFXAP:ADCK2	-0.344887	4.39e-06
RFXAP:LMAN2	-0.345613	4.18e-06
RFXAP:ST6GALNAC4	-0.345678	4.16e-06
RFXAP:KREMEN1	-0.346022	4.06e-06
RFXAP:RIN3	-0.346063	4.05e-06
RFXAP:ACTN1	-0.34612	4.04e-06
RFXAP:RAB27A	-0.346151	4.03e-06
RFXAP:PLAUR	-0.346231	4.01e-06
RFXAP:ITGA5	-0.346636	3.9e-06
RFXAP:ARPC1B	-0.346811	3.85e-06
RFXAP:HSPB1	-0.347273	3.73e-06
RFXAP:CYP2S1	-0.34734	3.71e-06
RFXAP:FAM20C	-0.347361	3.71e-06
RFXAP:CEBPB	-0.347978	3.55e-06
RFXAP:PLXNB2	-0.349124	3.28e-06
RFXAP:ZDHHC5	-0.349171	3.27e-06
RFXAP:TWF2	-0.349916	3.11e-06
RFXAP:GBA	-0.35009	3.07e-06
RFXAP:MT2A	-0.350556	2.97e-06
RFXAP:DNASE1L1	-0.351355	2.81e-06
RFXAP:CALR	-0.351573	2.77e-06
RFXAP:CDIPT	-0.35265	2.57e-06
RFXAP:CHPF2	-0.352702	2.56e-06
RFXAP:P4HB	-0.353322	2.45e-06
RFXAP:PVR	-0.353862	2.36e-06
RFXAP:PODNL1	-0.354163	2.31e-06
RFXAP:GPR132	-0.354495	2.26e-06
RFXAP:JADE2	-0.354601	2.24e-06
RFXAP:SLC16A3	-0.355673	2.08e-06
RFXAP:ELK3	-0.356425	1.97e-06
RFXAP:TGFBR2	-0.358105	1.75e-06
RFXAP:IMPA2	-0.358854	1.66e-06
RFXAP:FAH	-0.358904	1.65e-06
RFXAP:COL8A1	-0.359025	1.64e-06
RFXAP:CD276	-0.3594	1.6e-06
RFXAP:STIM1	-0.360972	1.43e-06
RFXAP:GCNT1	-0.361231	1.4e-06
RFXAP:MYO1C	-0.361335	1.39e-06
RFXAP:APOBEC3D	-0.36163	1.36e-06
RFXAP:NAGA	-0.361739	1.35e-06
RFXAP:TMEM127	-0.362708	1.26e-06
RFXAP:METRNL	-0.36352	1.19e-06
RFXAP:TCIRG1	-0.36394	1.15e-06
RFXAP:PRKACA	-0.364449	1.11e-06
RFXAP:GAA	-0.364473	1.11e-06
RFXAP:SIL1	-0.364681	1.09e-06
RFXAP:EHBP1L1	-0.365097	1.06e-06
RFXAP:MAN2A1	-0.365309	1.04e-06
RFXAP:HECTD3	-0.365584	1.02e-06
RFXAP:SIPA1	-0.367653	8.77e-07
RFXAP:SLC8B1	-0.36801	8.55e-07
RFXAP:FLII	-0.368237	8.4e-07
RFXAP:PLXND1	-0.369433	7.69e-07
RFXAP:SLC1A5	-0.369791	7.49e-07
RFXAP:AGPAT2	-0.371275	6.71e-07
RFXAP:LTBP3	-0.37231	6.21e-07
RFXAP:FES	-0.372798	5.99e-07
RFXAP:STAT5A	-0.374865	5.13e-07
RFXAP:MAP3K6	-0.374897	5.12e-07
RFXAP:ARF6	-0.375397	4.93e-07
RFXAP:MAP3K11	-0.375832	4.77e-07
RFXAP:SHC1	-0.375883	4.75e-07
RFXAP:LRP10	-0.375947	4.73e-07
RFXAP:SLC35C1	-0.377435	4.22e-07
RFXAP:MKNK2	-0.378759	3.82e-07
RFXAP:NRP1	-0.381184	3.17e-07
RFXAP:PTP4A2	-0.381281	3.15e-07
RFXAP:GALNT2	-0.381878	3.01e-07
RFXAP:TMEM109	-0.382704	2.82e-07
RFXAP:RAB43	-0.383122	2.73e-07
RFXAP:PIGT	-0.38337	2.68e-07
RFXAP:PNPLA6	-0.383544	2.64e-07
RFXAP:PLOD1	-0.383781	2.59e-07
RFXAP:CTSA	-0.384274	2.5e-07
RFXAP:TNFRSF1A	-0.385017	2.36e-07
RFXAP:COLGALT1	-0.385663	2.24e-07
RFXAP:FOSL2	-0.38665	2.07e-07
RFXAP:RNH1	-0.387343	1.96e-07
RFXAP:EML3	-0.389481	1.66e-07
RFXAP:BCAM	-0.389861	1.61e-07
RFXAP:MANBA	-0.391063	1.46e-07
RFXAP:SLC12A7	-0.391647	1.4e-07
RFXAP:FAM114A1	-0.392191	1.34e-07
RFXAP:LMF2	-0.392869	1.27e-07
RFXAP:SLC9A1	-0.394529	1.11e-07
RFXAP:FURIN	-0.396878	9.18e-08
RFXAP:SLC10A3	-0.400641	6.76e-08
RFXAP:PLD3	-0.401145	6.48e-08
RFXAP:ELF4	-0.402152	5.97e-08
RFXAP:MVP	-0.40243	5.83e-08
RFXAP:SDF4	-0.404563	4.89e-08
RFXAP:GRN	-0.406916	4.02e-08
RFXAP:PLBD2	-0.408825	3.42e-08
RFXAP:QSOX1	-0.409911	3.12e-08
RFXAP:MGAT4B	-0.409961	3.11e-08
RFXAP:HSD3B7	-0.410564	2.95e-08
RFXAP:TSPAN4	-0.412212	2.57e-08
RFXAP:MGAT1	-0.413642	2.27e-08
RFXAP:PPP1R18	-0.416377	1.8e-08
RFXAP:GGCX	-0.419694	1.35e-08
RFXAP:TGFB1	-0.424124	9.12e-09
RFXAP:GPAA1	-0.424698	8.67e-09
RFXAP:GMPPA	-0.426779	7.2e-09
RFXAP:ATP1A1	-0.432836	4.17e-09
RFXAP:NUCB1	-0.435298	3.33e-09
RFXAP:ACP2	-0.436922	2.87e-09
RFXAP:EHD2	-0.438018	2.59e-09
RFXAP:MBOAT7	-0.438099	2.57e-09
RFXAP:CALHM2	-0.454363	5.47e-10
RFXAP:PVRL2	-0.455937	4.69e-10
RFXAP:MAN2B1	-0.456007	4.65e-10
RFXAP:ESYT1	-0.471868	9.41e-11
