# Supplementary material for: Fisetin inhibits proliferation of pancreatic adenocarcinoma by inducing DNA damage via RFXAP/KDM4A-dependent histone H3K36 demethylation
Source: Cell Death Dis. 2020 Oct 22;11(10):893. doi: 10.1038/s41419-020-03019-2 (PMC7582166; doi:10.1038/s41419-020-03019-2)
Supplement: Supplementary file 5 — Supplement Table 2 [file 41419_2020_3019_MOESM5_ESM.xlsx]

## Sheet: BP
Items	Items_Details	Support	Hyp	Hyp_c	Genes
GO:0006355	regulation of transcription, DNA-dependent (BP)	88	1.39672e-16	2.44846e-13	CCAR1,ZNF3,TCF12,ZNF664,SOX6,RUNX2,ZNF197,ZNF84,SOX5,TIGD4,SRSF10,GTF2IRD2,ZNF100,ZNF169,ZNF23,ZFP2,DMTF1,ASF1A,FZD7,ZNF107,ZNF738,ZNF493,ZNF519,ZNF682,ZNF207,LIN54,NFYB,FLII,HES6,ZMYM2,LZTS1,HLTF,ELF4,ZNF117,MBTD1,CHTOP,ZFP1,ZNF195,SOX2,ZNF273,ZNF782,TAF9B,ZFP3,TERF2,ZFP62,VPS36,ENG,ZNF501,ARGLU1,RFXAP,ZNF441,RCBTB1,ZNF141,TOP2A,GTF2F2,TERF1,ZNF711,CTCF,ACAD8,ELK3,GPBP1,NFIC,KDM3B,SLC2A4RG,CALR,…
GO:0043687	post-translational protein modification (BP)	19	1.10823e-11	9.71367e-09	LMAN1,FURIN,EDEM1,B4GALT1,MGAT2,MAN2A1,ALG12,PLAUR,MGAT4B,GMPPA,GMPPB,GFPT2,PIGT,GPAA1,GANAB,GGCX,UAP1,CALR,MGAT1
GO:0018279	protein N-linked glycosylation via asparagine (BP)	14	3.30484e-09	1.93113e-06	LMAN1,EDEM1,B4GALT1,MGAT2,MAN2A1,ALG12,MGAT4B,GMPPA,GMPPB,GFPT2,GANAB,UAP1,CALR,MGAT1
GO:0015031	protein transport (BP)	30	4.10498e-09	1.79901e-06	LMAN1,XPO4,RHBDF2,IPO4,RAB27A,COG6,RAB11FIP5,TMED9,SEC31B,MYO1C,SNX4,MYH9,SERP2,VPS36,ZFYVE20,MVP,KDELR3,COG4,PITPNM1,ARL17A,AKTIP,RAB43,RAB39B,BET1L,COG3,LMAN2,SEC61A1,ARF6,NUPL1,TRAM2
GO:0007596	blood coagulation (BP)	31	1.13046e-08	3.96338e-06	LMAN1,VPS45,SHC1,EHD2,GNA15,RAB27A,PRKACA,CAV1,APP,STIM1,PLAUR,SH2B3,ITGA5,PABPC4,ZFYVE20,VCL,GRB14,FLNA,TGFB3,GGCX,RHOG,SLC16A3,ITGAM,WDR1,ACTN1,PDE9A,EFEMP2,DOK2,KIF15,TGFB1,A2M
GO:0007049	cell cycle (BP)	30	1.34159e-08	3.91969e-06	BRCA2,CCAR1,NEK3,BRD7,SIAH1,ANXA11,DMTF1,RPS6KB1,LIN54,FANCD2,LZTS1,BCCIP,HAUS6,CKAP2,TERF2,HAUS3,BORA,DYX1C1,RCBTB1,PLK3,MPHOSPH8,TERF1,STRADA,CAMK1,NAE1,SPAST,SKA3,RAD17,LIG4,TTC19
GO:0045944	positive regulation of transcription from RNA polymerase II promoter (BP)	35	2.31466e-08	5.79656e-06	NKX2-2,RUNX1,C1orf85,MAFB,SOX6,NFKB1,SOX5,HNRNPK,TNFRSF1A,GSX1,RBMX,ZEB1,HMGB2,APP,NFIB,ELF4,ASCL1,SOX2,SOX8,KLF12,ENG,DCAF6,TGFB3,BEX1,GTF2F2,NR1H2,TMEM173,NFIC,NUFIP1,BCL3,STAT5A,PSIP1,STAT6,TGFB1,HMGB1
GO:0005975	carbohydrate metabolic process (BP)	20	3.46229e-06	0.000758674	GPI,B4GALT1,MAN2B2,MAN2A1,PRKACA,HK1,GUSB,MGAT4B,B3GALTL,MANBA,GANAB,MAN2B1,GBGT1,GAA,MGAT1,NAGPA,PFKL,PPP1R3B,NUPL1,GBA
GO:0006357	regulation of transcription from RNA polymerase II promoter (BP)	17	7.45342e-06	0.00145176	TCF12,BRD7,SAP18,ZEB1,HES6,HMGB2,HLTF,SMARCE1,KLF12,MED4,SP4,STAT5A,HMGN5,STAT6,VEZF1,FOSL2,HMGB1
GO:0007165	signal transduction (BP)	48	8.49804e-06	0.00148971	SIPA1,MAP3K6,NFKB1,TNFRSF11A,FGF9,IQGAP1,RTKN2,GRN,HNRNPK,GKAP1,GNA15,NRP1,PLXNB2,RPS6KB1,TNFRSF1A,MYO10,TICAM1,SMPD1,RIN3,PLAUR,ADCY3,SOX8,RRAS,GPR123,IMPA2,PLXND1,AXL,TRIM13,TRIP10,SYDE1,GRB14,TNFRSF10A,RIN1,PLXNB1,S100A11,BCAM,ELK3,CAMK1,NAE1,PDE9A,ZFYVE16,ARHGEF7,NFAM1,STAT6,DOK2,RAP2A,IL4R,RASSF3
GO:0021530	spinal cord oligodendrocyte cell fate specification (BP)	3	8.94189e-06	0.00120578	NKX2-2,OLIG2,ASCL1
GO:0032527	protein exit from endoplasmic reticulum (BP)	3	8.94189e-06	0.00120578	LMAN1,SURF4,TMED9
GO:0010638	positive regulation of organelle organization (BP)	3	8.94189e-06	0.00120578	LMAN1,SURF4,TMED9
GO:0044267	cellular protein metabolic process (BP)	19	9.31281e-06	0.0011661	LMAN1,FURIN,EDEM1,B4GALT1,MGAT2,MAN2A1,ALG12,PLAUR,MGAT4B,GMPPA,GMPPB,GFPT2,PIGT,GPAA1,GANAB,GGCX,UAP1,CALR,MGAT1
GO:0051028	mRNA transport (BP)	8	9.68978e-06	0.00113241	UPF3A,QKI,MYO1C,CASC3,MVP,XPO1,FMR1,NUPL1
GO:0006366	transcription from RNA polymerase II promoter (BP)	19	1.51509e-05	0.00165997	NFKB1,SOX5,CEBPD,RBMX,NFIB,SRSF1,CREB5,TSC22D1,MED4,ZNF141,GTF2F2,NFIC,UPF3B,TCERG1,ZBTB7B,CEBPB,XBP1,VEZF1,SRSF5
GO:0045893	positive regulation of transcription, DNA-dependent (BP)	25	2.00826e-05	0.00207087	BRCA2,RUNX1,BRD7,NFKB1,RUNX2,FZD7,NFYB,HMGB2,ELF4,SOX2,SOX8,CREB5,RFXAP,MED4,HIVEP3,TGFB3,SMARCAD1,RHOG,ZNF711,CTCF,ZFP90,BCL3,NAA16,HMGN5,TGFB1
GO:0006265	DNA topological change (BP)	4	2.14578e-05	0.00208975	HMGB2,TOP2A,TOP2B,HMGB1
GO:0001701	in utero embryonic development (BP)	14	2.50187e-05	0.00230831	RUNX1,SOX6,SOX5,CCM2,MAN2A1,SRSF1,MYH9,SOX8,TERF2,TGFB3,CHD7,LIG4,IFT88,PLOD3
GO:0006457	protein folding (BP)	14	3.00923e-05	0.00263759	DNAJB5,LMAN1,DNAJC7,EDEM1,PDIA5,LRPAP1,ALG12,GANAB,FKBP10,SACS,FKBP11,CALR,DNAJC18,SIL1
GO:0010332	response to gamma radiation (BP)	6	3.06231e-05	0.0025563	BRCA2,FANCD2,CAV1,DCUN1D3,PML,LIG4
GO:0008380	RNA splicing (BP)	17	5.05253e-05	0.00402595	CCAR1,YTHDC1,HNRNPK,SREK1,WBP4,RBMX,LUC7L3,HNRNPR,QKI,SRSF1,CASC3,GTF2F2,UPF3B,TRA2A,HNRNPA2B1,RBM4B,SRSF5
GO:0000398	nuclear mRNA splicing, via spliceosome (BP)	13	5.07223e-05	0.00386592	CCAR1,YTHDC1,SRSF10,HNRNPK,RBMX,HNRNPR,SRSF1,GTF2F2,UPF3B,TRA2A,HNRNPA2B1,TRA2B,SRSF5
GO:0007399	nervous system development (BP)	22	5.80883e-05	0.00424287	NKX2-2,TCF12,SIAH1,RUFY3,NRP1,OLIG2,SMPD1,ZEB1,HES6,EDNRB,SMARCE1,DYX1C1,BEX1,SEMA5B,CAMK1,MYT1,ARHGEF7,SPAST,LSAMP,NDEL1,ARF6,IFT88
GO:0010628	positive regulation of gene expression (BP)	10	6.37352e-05	0.00446911	FGF9,TNFRSF1A,QKI,PLAUR,CSF1,HOXD3,CTCF,CALR,TGFB1,CNN2
GO:0008156	negative regulation of DNA replication (BP)	5	7.50985e-05	0.00506337	TGFB3,S100A11,TERF1,TGFB1,RAD17
GO:0031110	regulation of microtubule polymerization or depolymerization (BP)	3	8.66655e-05	0.00542588	SKA2,CLASP2,SKA3
GO:0034498	early endosome to Golgi transport (BP)	3	8.66655e-05	0.00542588	LMAN1,SURF4,TMED9
GO:0007275	multicellular organismal development (BP)	38	9.98101e-05	0.00603335	NKX2-2,FES,ZNF3,TCF12,FHL1,SIAH1,TNFRSF11A,RUFY3,ITGB2,NRP1,PLXNB2,FZD7,HOXA10,OLIG2,GSX1,FLII,HES6,ZBTB7A,QKI,DNASE2,SOX2,ARVCF,SPATA9,PLXND1,IFT81,PLXNB1,BEX1,HOXD3,SEMA5B,CAMK1,MYT1,ZBTB7B,SPAST,UTP14C,C16orf80,NDEL1,OLIG1,SOHLH2
GO:0006897	endocytosis (BP)	10	0.00010247	0.00598765	EHD2,APP,RIN3,SNX4,LRP10,TRIP10,MRC2,RIN1,CLEC4F,ASGR2
GO:0030154	cell differentiation (BP)	25	0.000109318	0.00618173	ZNF3,TCF12,FHL1,SLC9A1,SIAH1,RUFY3,NRP1,ZEB1,HES6,ZBTB7A,SH2B3,CSF1,SPATA9,AXL,IFT81,BEX1,SEMA5B,CAMK1,MYT1,ZBTB7B,SPAST,UTP14C,NDEL1,ARF6,SOHLH2
GO:0008219	cell death (BP)	12	0.000109511	0.00599914	PNPLA6,SPG20,HSPB1,SMPD1,APP,MAP3K11,TNFRSF1B,SACS,SPAST,TGFB1,FOSL2,GBA
GO:0045931	positive regulation of mitotic cell cycle (BP)	5	0.000117113	0.00622116	BRCA2,RPS6KB1,APP,TERF1,STAT5A
GO:0045892	negative regulation of transcription, DNA-dependent (BP)	21	0.000119131	0.00614226	BRD7,NFKB1,RUNX2,SOX5,ZEB1,ZBTB7A,HMGB2,CBX1,ASCL1,SOX8,SMARCE1,UIMC1,NR1H2,CTCF,ELK3,BCL3,CALR,ZNF24,PML,CEBPB,TGFB1
GO:0007568	aging (BP)	10	0.000138093	0.00691651	FURIN,SHC1,RPS6KB1,TGFB3,TOP2A,SRR,HMGCR,GSN,TGFB1,ADRBK1
GO:0051103	DNA ligation involved in DNA repair (BP)	3	0.000170646	0.0083095	HMGB2,LIG4,HMGB1
GO:0000122	negative regulation of transcription from RNA polymerase II promoter (BP)	21	0.000196899	0.00932877	DNAJB5,SOX6,NFKB1,SATB1,OLIG2,ZEB1,ZBTB7A,CAV1,NFIB,EDNRB,TAF9B,KLF12,ENG,PLK3,NR1H2,NFIC,CALR,XPO1,STAT6,TGFB1,HMGB1
GO:0042493	response to drug (BP)	17	0.00021514	0.00992474	SLC9A1,ACAN,ABAT,RPS6KB1,SMPD1,HMGCS1,CAV1,TGFBR2,MVP,TOP2A,TERF1,SRR,ATP1A1,CALR,XPO1,XBP1,TGFB1
GO:0002576	platelet degranulation (BP)	8	0.000238487	0.0107197	APP,VCL,FLNA,TGFB3,WDR1,ACTN1,TGFB1,A2M
GO:0030879	mammary gland development (BP)	5	0.000252816	0.0110797	BRCA2,B4GALT1,CAV1,TGFB3,TGFB1
GO:0051056	regulation of small GTPase mediated signal transduction (BP)	12	0.000272994	0.0116722	SIPA1,IQGAP1,PLXNB2,TRIP10,RHOF,SYDE1,PLXNB1,ARHGEF9,RHOG,ARHGEF7,HMHA1,A2M
GO:0006662	glycerol ether metabolic process (BP)	4	0.000275979	0.0115188	P4HB,PDIA5,QSOX1,TXNDC5
GO:0016255	attachment of GPI anchor to protein (BP)	3	0.000294009	0.011986	PLAUR,PIGT,GPAA1
GO:0007040	lysosome organization (BP)	5	0.000300291	0.0119639	ACP2,AKTIP,GAA,NAGPA,GBA
GO:0007155	cell adhesion (BP)	25	0.000302188	0.0117719	PVRL2,ACAN,COL9A1,ITGB2,B4GALT1,NRP1,EMILIN1,APP,LAMB2,SRPX,ITGA5,FBLN7,COL8A1,ARVCF,THBS3,MAGI1,ENG,CD151,VCL,BCAM,STAB1,ITGAM,LAMB3,LSAMP,ARF6
GO:0001666	response to hypoxia (BP)	12	0.000319816	0.0121878	ABAT,SHC1,TNFRSF1A,ECE1,CAV1,SOD3,ENG,MMP14,TGFB3,PML,TGFB1,PLOD1
GO:0006397	mRNA processing (BP)	13	0.000339011	0.0126444	SREK1,WBP4,RBM26,LUC7L3,HNRNPR,QKI,SRSF1,CASC3,APOBEC2,HNRNPA2B1,RBM4B,TSEN2,SRSF5
GO:0006915	apoptotic process (BP)	26	0.000347861	0.0127042	CCAR1,SIAH1,NFKB1,SATB1,RASSF5,ECE1,TICAM1,HMGB2,LUC7L3,MKNK2,DNASE2,BCL2L12,TGFBR2,CKAP2,TNFRSF1B,AKTIP,PLK3,LMNA,ARHGEF9,TMEM173,VIM,BCL2L15,GSN,ARHGEF7,ARF6,HMGB1
GO:0030866	cortical actin cytoskeleton organization (BP)	4	0.000354977	0.0126995	EHD2,FMNL1,CALR,ARF6
GO:0030097	hemopoiesis (BP)	7	0.000361837	0.012686	BRCA2,RUNX1,SOX6,RTKN2,MKNK2,CSF1,CNN2
GO:0051301	cell division (BP)	16	0.000362385	0.0124561	NEK3,ANAPC7,ANXA11,SKA2,HAUS6,CEP63,CDC16,HAUS3,BORA,CENPH,TERF1,CENPJ,CLASP2,SPAST,SKA3,LIG4
GO:0050900	leukocyte migration (BP)	9	0.000376581	0.0126951	B4GALT1,SHC1,CAV1,MYH9,ITGA5,GRB14,SLC16A3,ITGAM,DOK2
GO:0007179	transforming growth factor beta receptor signaling pathway (BP)	7	0.000398326	0.0131748	FURIN,LTBP3,TGFBR2,ENG,TGFB3,PML,TGFB1
GO:0031532	actin cytoskeleton reorganization (BP)	5	0.000415171	0.0134777	SHC1,RICTOR,MYH9,FLNA,RAP2A
GO:0051260	protein homooligomerization (BP)	8	0.000427271	0.0136183	RBMX,CAV1,SHARPIN,LNX2,SMARCAD1,TERF1,SPAG9,SPAST
GO:0006288	base-excision repair, DNA ligation (BP)	2	0.000431405	0.0118165	HMGB2,HMGB1
GO:0070683	mitotic cell cycle G2/M transition decatenation checkpoint (BP)	2	0.000431405	0.0118165	TOP2A,TOP2B
GO:0043932	ossification involved in bone remodeling (BP)	2	0.000431405	0.0118165	TGFB3,TGFB1
GO:0001885	endothelial cell development (BP)	2	0.000431405	0.0118165	CCM2,VEZF1
GO:0007109	cytokinesis, completion of separation (BP)	2	0.000431405	0.0118165	ANXA11,SPAST
GO:0001309	age-dependent telomere shortening (BP)	2	0.000431405	0.0118165	TERF2,TERF1
GO:0032214	negative regulation of telomere maintenance via semi-conservative replication (BP)	2	0.000431405	0.0118165	TERF2,TERF1
GO:0070483	detection of hypoxia (BP)	2	0.000431405	0.0118165	ENG,TGFB3
GO:0060370	susceptibility to T cell mediated cytotoxicity (BP)	2	0.000431405	0.0118165	PVRL2,PVR
GO:0045665	negative regulation of neuron differentiation (BP)	6	0.000460965	0.0124319	NKX2-2,OLIG2,APP,ASCL1,SOX2,CALR
GO:0033151	V(D)J recombination (BP)	3	0.000463141	0.0117665	HMGB2,LIG4,HMGB1
GO:0035307	positive regulation of protein dephosphorylation (BP)	3	0.000463141	0.0117665	SMPD1,TGFB1,GBA
GO:0006013	mannose metabolic process (BP)	3	0.000463141	0.0117665	MAN2B2,MAN2A1,MAN2B1
GO:0010225	response to UV-C (BP)	3	0.000463141	0.0117665	BRCA2,DCUN1D3,BCL3
GO:0006488	dolichol-linked oligosaccharide biosynthetic process (BP)	5	0.0004837	0.0121132	ALG12,GMPPA,GMPPB,GFPT2,UAP1
GO:0006921	cellular component disassembly involved in apoptosis (BP)	6	0.000516151	0.0127439	SATB1,HMGB2,LMNA,VIM,GSN,HMGB1
GO:0001525	angiogenesis (BP)	11	0.000548784	0.0133614	GPI,FGF9,SHC1,HSPB1,SRPX2,MYH9,ITGA5,COL8A1,MMP14,ELK3,VEZF1
GO:0034329	cell junction assembly (BP)	8	0.000580627	0.013943	PVRL2,CLDN23,PVR,CD151,FLNA,ACTN1,LAMB3,VASP
GO:0006622	protein targeting to lysosome (BP)	3	0.000683983	0.0157766	AP3M1,ZFYVE16,NAGPA
GO:0006621	protein retention in ER lumen (BP)	3	0.000683983	0.0157766	KDELR1,KDELR3,GPAA1
GO:0006376	mRNA splice site selection (BP)	3	0.000683983	0.0157766	SRSF10,SRSF1,SRSF5
GO:0051402	neuron apoptosis (BP)	4	0.000687709	0.0156566	SIAH1,APP,PIGT,LIG4
GO:0016192	vesicle-mediated transport (BP)	12	0.000733474	0.0164844	LMAN1,VPS45,PLIN3,LRPAP1,SEC31B,KDELR1,KDELR3,AP3M1,ARL17A,RAB39B,GSN,ARF6
GO:0045727	positive regulation of translation (BP)	5	0.000740752	0.0164372	FAM129A,UPF3A,RPS6KB1,UPF3B,BCL3
GO:0006928	cellular component movement (BP)	8	0.000831832	0.0182275	ARPC1B,HSPB1,PLAUR,MYH9,VCL,VIM,TPM3,ARF6
GO:0006886	intracellular protein transport (BP)	12	0.000878299	0.0190081	SRPR,VPS45,IPO4,KPNA3,CTSA,APPBP2,UNC93B1,KDELR1,AP3M1,XPO1,COG3,SIL1
GO:0007020	microtubule nucleation (BP)	3	0.000962044	0.0205666	TUBGCP3,CENPJ,CLASP2
GO:0045216	cell-cell junction organization (BP)	6	0.00127621	0.0269543	PVRL2,CCM2,CLDN23,PVR,TGFB3,TGFB1
GO:0000819	sister chromatid segregation (BP)	2	0.00127633	0.0243197	TOP2A,TOP2B
GO:0023021	termination of signal transduction (BP)	2	0.00127633	0.0243197	SMPD1,GBA
GO:0032269	negative regulation of cellular protein metabolic process (BP)	2	0.00127633	0.0243197	NFKB1,EDNRB
GO:0048295	positive regulation of isotype switching to IgE isotypes (BP)	2	0.00127633	0.0243197	STAT6,CLCF1
GO:0018401	peptidyl-proline hydroxylation to 4-hydroxy-L-proline (BP)	2	0.00127633	0.0243197	P4HA2,P4HB
GO:0000395	nuclear mRNA 5'-splice site recognition (BP)	2	0.00127633	0.0243197	SRSF1,PSIP1
GO:0010834	telomere maintenance via telomere shortening (BP)	2	0.00127633	0.0243197	TERF2,TERF1
GO:2000741	positive regulation of mesenchymal stem cell differentiation (BP)	2	0.00127633	0.0243197	SOX6,SOX5
GO:0042271	susceptibility to natural killer cell mediated cytotoxicity (BP)	2	0.00127633	0.0243197	PVRL2,PVR
GO:0007004	telomere maintenance via telomerase (BP)	3	0.00130242	0.0240332	TNKS1BP1,TERF2,TERF1
GO:0006884	cell volume homeostasis (BP)	3	0.00130242	0.0240332	KCNN4,SLC12A7,CLNS1A
GO:0009312	oligosaccharide biosynthetic process (BP)	3	0.00130242	0.0240332	B4GALT1,MGAT2,B3GALT2
GO:0030168	platelet activation (BP)	13	0.00133023	0.0242905	GNA15,APP,STIM1,AXL,VCL,FLNA,TGFB3,RHOG,WDR1,ACTN1,PDE9A,TGFB1,A2M
GO:0006260	DNA replication (BP)	10	0.00135025	0.0244019	RFC3,POLD4,NFIB,GINS3,TOP2A,NFIC,NAE1,ORC6,RAD17,LIG4
GO:0007059	chromosome segregation (BP)	6	0.00139609	0.0249729	SKA2,CENPH,TOP2A,CTCF,NDEL1,SKA3
GO:0018107	peptidyl-threonine phosphorylation (BP)	4	0.00141212	0.0250045	MAP2,CLK1,TGFBR2,ADRBK1
GO:0007030	Golgi organization (BP)	4	0.00165369	0.0289891	LMAN1,SURF4,TMED9,COG4
GO:0032270	positive regulation of cellular protein metabolic process (BP)	3	0.00170983	0.0293856	CSF1,NR1H2,TGFB1
GO:0031116	positive regulation of microtubule polymerization (BP)	3	0.00170983	0.0293856	FES,CAV1,TERF1
GO:0000278	mitotic cell cycle (BP)	15	0.00191764	0.032637	ANAPC7,RFC3,POLD4,TUBGCP3,PRKACA,SKA2,CEP63,CDC16,CEP70,CENPH,CENPJ,CLASP2,XPO1,ORC6,NDEL1
GO:0002062	chondrocyte differentiation (BP)	4	0.00222012	0.0370655	COL9A1,FGF9,NFIB,TGFB1
GO:0043491	protein kinase B signaling cascade (BP)	4	0.00222012	0.0370655	RPS6KB1,AXL,PLK3,TGFB1
GO:0009612	response to mechanical stimulus (BP)	5	0.00235094	0.0388792	ACAN,RPS6KB1,CAV1,MMP14,CTSB
GO:0014070	response to organic cyclic compound (BP)	8	0.00239584	0.0392516	SLC9A1,ACAN,RPS6KB1,TAF9B,MMP14,CTSB,SRR,ADRBK1
GO:0010936	negative regulation of macrophage cytokine production (BP)	2	0.00251745	0.0377187	TGFB3,TGFB1
GO:0060364	frontal suture morphogenesis (BP)	2	0.00251745	0.0377187	TGFB3,TGFB1
GO:0007216	G-protein coupled glutamate receptor signaling pathway (BP)	2	0.00251745	0.0377187	HOMER2,GRM6
GO:0010447	response to acidity (BP)	2	0.00251745	0.0377187	SLC9A1,ACAN
GO:0048026	positive regulation of nuclear mRNA splicing, via spliceosome (BP)	2	0.00251745	0.0377187	RBMX,TRA2B
GO:0060742	epithelial cell differentiation involved in prostate gland development (BP)	2	0.00251745	0.0377187	PLAUR,STAT5A
GO:0060627	regulation of vesicle-mediated transport (BP)	2	0.00251745	0.0377187	FES,NRP1
GO:0007176	regulation of epidermal growth factor-activated receptor activity (BP)	2	0.00251745	0.0377187	SHC1,APP
GO:0043931	ossification involved in bone maturation (BP)	2	0.00251745	0.0377187	THBS3,PLXNB1
GO:0071569	protein ufmylation (BP)	2	0.00251745	0.0377187	UFM1,UBA5
GO:0001569	patterning of blood vessels (BP)	4	0.00254801	0.037853	NRP1,TGFBR2,PLXND1,ENG
GO:0016568	chromatin modification (BP)	12	0.00270717	0.0398796	SATB1,ASF1A,HLTF,MBTD1,UIMC1,RCBTB1,SMARCAD1,CTCF,KDM3B,TDRD3,HMGN5,ING3
GO:0046513	ceramide biosynthetic process (BP)	3	0.0027427	0.0397351	SMPD1,CERS2,GBA
GO:0045954	positive regulation of natural killer cell mediated cytotoxicity (BP)	3	0.0027427	0.0397351	PVRL2,PVR,STAT5A
GO:0045471	response to ethanol (BP)	7	0.00310117	0.0445603	SDF4,ABAT,RPS6KB1,TNFRSF1A,CTSB,STAT5A,GSN
GO:0009749	response to glucose stimulus (BP)	6	0.00335412	0.0478031	ACAN,APOM,RPS6KB1,CTSB,TGFB1,PFKL
GO:0048709	oligodendrocyte differentiation (BP)	3	0.00337577	0.0477235	SOX6,SOX5,SOX8

## Sheet: MF
Items	Items_Details	Support	Hyp	Hyp_c	Genes
GO:0005515	protein binding (MF)	231	6.21648e-42	3.79827e-39	BRCA2,CCAR1,SDF4,PVRL2,SIPA1,PLD3,RUNX1,NEK3,MAFB,MRPS31,LMAN1,YTHDC1,ZNF3,TCF12,FHL1,SLC9A1,ACAN,BRD7,SOX6,SIAH1,NFKB1,RUNX2,SATB1,TNFRSF11A,XPO4,IQGAP1,SOX5,EDEM1,SRSF10,RFC3,SURF4,PLIN3,CCM2,SHC1,HNRNPK,SAP18,EHD2,POLD4,RAB27A,MATR3,ANXA11,RICTOR,LRP2BP,PLXNB2,ASF1A,UPF3A,USP10,MAP2,KPNA3,HOXA10,RASSF5,MPHOSPH6,WDR48,RPS6KB1,DIS3,TUBGCP3,RNF19B,EXOSC8,KBTBD7,EMILIN1,CBR4,P4HB,RAB11FIP5,HSPB1,N…
GO:0003677	DNA binding (MF)	101	5.36246e-20	1.63823e-17	BRCA2,THAP10,RUNX1,ZNF3,TCF12,ZNF664,SOX6,RUNX2,ZNF197,SATB1,ZNF84,SOX5,TIGD4,GTF2IRD2,RFC3,ZNF100,MND1,DNASE1L1,HNRNPK,ZNF169,ZNF23,ZFP2,DMTF1,ZNF107,ZNF738,ZNF493,ZNF519,OLIG2,ZNF682,ZBED5,ZNF207,LIN54,NFYB,HES6,ZBTB7A,HMGB2,LZTS1,LUC7L3,APP,HLTF,NFIB,ZNF117,ZFP1,DNASE2,ZNF195,ASCL1,SOX2,SOX8,ZNF273,ZNF782,SMARCE1,TAF9B,ZFP3,HP1BP3,KLF12,TERF2,ZNF501,RFXAP,ZNF441,HIVEP3,ZNF141,TOP2A,SMARCAD1,GT…
GO:0046872	metal ion binding (MF)	136	7.42344e-20	1.51191e-17	THAP10,NEK3,LMAN1,ZNF3,FHL1,CYP21A2,ZNF664,SIAH1,COL9A1,RIMKLB,ZNF197,ZNF84,TNFRSF11A,LHX4,FURIN,FRRS1,FAH,FANCL,NUDT10,P4HA2,ZNF100,B4GALT1,MAN2B2,GNA15,ZNF169,ZNF23,NRP1,MATR3,MKRN3,ZFP2,ZNF107,CDADC1,RASSF5,ZNF493,WBP4,ZNF519,PAN3,MAN2A1,ZNF682,RNF19B,ZBED5,ZNF207,EXOG,ECE1,RBM26,ZEB1,ZBTB7A,ZMYM2,APP,HLTF,MKNK2,ADHFE1,ZNF117,SHARPIN,CHSY1,MBTD1,ZFP1,PRICKLE3,ZDHHC5,MGAT4B,ZNF195,ADCY3,LNX2,CR…
GO:0003676	nucleic acid binding (MF)	54	7.19841e-14	1.09956e-11	CCAR1,ZNF3,ZNF664,ZNF197,ZNF84,SRSF10,EHD2,SREK1,ZNF169,ZNF23,MATR3,MKRN3,ZNF107,ZNF738,ZNF493,WBP4,PAN3,ZNF682,EXOG,RBMX,ZEB1,HNRNPR,ZNF117,ZNF195,ZNF273,ZNF782,PABPC4,U2SURP,DHX40,ZFP62,RBM47,ZNF501,ZCCHC14,ZNF141,SMARCAD1,CTCF,UNK,TRA2A,ZNF879,TRA2B,RBM4B,THAP9,PSPC1,ZNF763,ZNF10,GRM6,UTP14C,ZNF624,TSEN2,HFM1,ZC3H13,SRSF5,ZNF92,ZNF620
GO:0008270	zinc ion binding (MF)	87	1.3381e-11	1.63516e-09	ZNF3,FHL1,ZNF664,SIAH1,ZNF197,ZNF84,LHX4,FANCL,GTF2IRD2,ZNF100,MAN2B2,ZNF169,ZNF23,MATR3,MKRN3,ZFP2,ZNF107,CDADC1,ZNF493,WBP4,ZNF519,PAN3,MAN2A1,ZNF682,RNF19B,ZNF207,RBM26,ZEB1,ZBTB7A,ZMYM2,HLTF,ZNF117,SHARPIN,MBTD1,ZFP1,PRICKLE3,ZDHHC5,ZNF195,LNX2,CREB5,ZNF273,ZNF782,SOD3,ZFP3,KLF12,ZFP62,APOBEC3D,TRIM13,ZFYVE20,ZNF501,ZMYM5,RNF219,PJA1,ZCCHC14,ZNF441,RNF24,MMP14,HIVEP3,ZNF141,NR1H2,APOBEC2,MAN2…
GO:0003700	sequence-specific DNA binding transcription factor activity (MF)	53	1.38269e-11	1.40804e-09	RUNX1,C1orf85,MAFB,ZNF3,TCF12,SOX6,NFKB1,RUNX2,ZNF197,SATB1,LHX4,SOX5,ZNF169,DMTF1,HOXA10,OLIG2,GSX1,ZNF207,NFYB,CEBPD,ZEB1,HES6,HMGB2,LZTS1,NFIB,ELF4,ZNF117,ASCL1,SOX2,SOX8,CREB5,TSC22D1,CERS2,KLF12,RFXAP,MMP14,HOXD3,NR1H2,CTCF,ELK3,NFIC,BCL3,SP4,SLC2A4RG,STAT5A,MYT1,ZNF24,CEBPB,STAT6,XBP1,FOSL2,ZNF92,HMGB1
GO:0000166	nucleotide binding (MF)	85	5.28933e-09	4.61683e-07	FES,NEK3,SRPR,MAP3K6,RIMKLB,SRSF10,RFC3,MYO1G,EHD2,GNA15,SREK1,RAB27A,MATR3,UPF3A,ADCK2,RPS6KB1,CBR4,MYO10,RBMX,RBM26,PRKACA,HK1,HLTF,MKNK2,HNRNPR,MAP3K11,SRSF1,MYO1C,CLK1,ADCY3,MYH9,HSDL1,RRAS,GMPPA,GMPPB,TGFBR2,PABPC4,U2SURP,DHX40,AXL,MAGI1,RBM47,SUCLA2,RHOF,HSD3B7,XPA,ARAF,UBA5,ARL17A,IP6K2,PLK3,TOP2A,SMARCAD1,GTF2F2,BCKDK,RHOG,SRR,KCNT2,UPF3B,CLK4,STRADA,ATP1A1,CAMK1,TRA2A,MYEF2,NAE1,MYO16,RA…
GO:0042803	protein homodimerization activity (MF)	32	4.90866e-08	3.74899e-06	PVRL2,RUNX1,NFKB1,ABAT,B4GALT1,OLIG2,TBC1D22A,ECE1,HMGCS1,MAP3K11,ASCL1,MYH9,CSF1,NAGA,TERF2,IMPA2,ENG,XPA,FLNA,TOP2A,HOMER2,S100A11,TMEM173,TERF1,SRR,HMGCR,DPYD,PML,CEBPB,TGFB1,GSTA4,PLOD1
GO:0043565	sequence-specific DNA binding (MF)	30	1.44976e-06	9.84229e-05	NKX2-2,MAFB,SOX6,NFKB1,SATB1,LHX4,SOX5,HOXA10,GSX1,NFYB,CEBPD,ZEB1,ELF4,ASCL1,SOX2,SOX8,CREB5,CERS2,TOP2A,HOXD3,NR1H2,ZNF711,CTCF,ELK3,STAT5A,ZNF24,CEBPB,STAT6,XBP1,FOSL2
GO:0005488	binding (MF)	35	5.44571e-06	0.000332733	DNAJC7,ACAN,XPO4,ANAPC7,APOM,NBEA,IPO4,P4HA2,ITGB2,RICTOR,LRP2BP,KPNA3,TNFRSF1A,LTBP3,TTC14,MYO10,APP,ARVCF,DIAPH3,CDC16,LEPREL2,TNFRSF1B,MRC2,CAB39L,STAB1,CLASP2,FMNL1,TTC32,LEPRE1,XPO1,CLEC4F,NAA16,EPB41L4A,SIL1,IFT88
GO:0042802	identical protein binding (MF)	20	5.47583e-06	0.000304157	SDF4,LMAN1,ZNF3,CLDN23,EMILIN1,APP,STIM1,CBX1,SHARPIN,MAP3K11,KCNRG,TRIP10,CASC3,TGFB3,TTC32,NUFIP1,VIM,COIL,PFKL,RASSF3
GO:0003723	RNA binding (MF)	31	8.78577e-06	0.000447342	SRSF10,HNRNPK,MATR3,NSUN6,UPF3A,MPHOSPH6,DIS3,EXOSC8,TTC14,RBMX,RBM26,HDLBP,HNRNPR,QKI,CHTOP,SRSF1,PABPC4,U2SURP,SECISBP2,RBM47,CASC3,APOBEC2,NUFIP1,TRA2A,XPO1,MYEF2,HNRNPA2B1,RBM4B,PSPC1,FMR1,SRSF5
GO:0003779	actin binding (MF)	19	1.19144e-05	0.000559976	MYO1G,ARPC1B,MYO10,FLII,MYO1C,MYH9,DIAPH3,VCL,WASF3,FLNA,HOMER2,FMNL1,WDR1,ACTN1,GSN,CNN2,VASP,TWF2,TPM3
GO:0016706	oxidoreductase activity, acting on paired donors, with incorporation or reduction of molecular oxygen, 2-oxoglutarate as one donor, and incorporation of one atom each of oxygen into both donors (MF)	6	2.49353e-05	0.0010157	P4HA2,ALKBH5,LEPREL2,LEPRE1,PLOD1,PLOD3
GO:0015035	protein disulfide oxidoreductase activity (MF)	6	2.49353e-05	0.0010157	SH3BGRL3,P4HB,PDIA5,QSOX1,STAB1,TXNDC5
GO:0050510	N-acetylgalactosaminyl-proteoglycan 3-beta-glucuronosyltransferase activity (MF)	3	3.52123e-05	0.00134467	CHSY1,CHPF2,CHSY3
GO:0030246	carbohydrate binding (MF)	6	3.73076e-05	0.00134088	MAN2B2,MAN2A1,GANAB,MAN2B1,GAA,CALR
GO:0016787	hydrolase activity (MF)	40	3.90851e-05	0.00132672	PNPLA6,PLD3,ABHD15,FAH,NUDT10,DNASE1L1,EHD2,CDADC1,DIS3,ADPRHL1,EXOG,SMPD1,PLBD1,HLTF,DNASE2,PNPLA2,DHX40,IMPA2,APOBEC3D,PTPN18,PPAPDC2,DUSP4,ACP2,PTP4A2,TPTE2,SMARCAD1,GTF2F2,APOBEC2,PLBD2,ATP1A1,NUDT13,UBLCP1,PDE9A,SPAST,NUDT22,NAGPA,TSEN2,HFM1,ARSA,APOBEC3C
GO:0005524	ATP binding (MF)	54	6.06322e-05	0.0019498	FES,RUNX1,NEK3,MAP3K6,RUNX2,RIMKLB,RFC3,MYO1G,EHD2,ADCK2,RPS6KB1,PAN3,MYO10,PRKACA,HK1,HLTF,MKNK2,MAP3K11,MYO1C,CLK1,ADCY3,MYH9,TGFBR2,DHX40,AXL,MAGI1,SUCLA2,ARAF,UBA5,IP6K2,PLK3,TOP2A,SMARCAD1,GTF2F2,BCKDK,SRR,KCNT2,SACS,CLK4,STRADA,ATP1A1,CAMK1,MYO16,TRIB1,SPAST,KIF15,SRMS,PFKL,HFM1,TWF2,RAD17,LIG4,ADRBK1,TOP2B
GO:0031418	L-ascorbic acid binding (MF)	5	7.50985e-05	0.00229426	P4HA2,LEPREL2,LEPRE1,PLOD1,PLOD3
GO:0004559	alpha-mannosidase activity (MF)	3	8.66655e-05	0.00252155	MAN2B2,MAN2A1,MAN2B1
GO:0043169	cation binding (MF)	6	0.000105964	0.00294291	MAN2B2,GUSB,NAGA,MANBA,MAN2B1,GBA
GO:0004553	hydrolase activity, hydrolyzing O-glycosyl compounds (MF)	5	0.000117113	0.00311112	GUSB,NAGA,MANBA,GANAB,GAA
GO:0016853	isomerase activity (MF)	10	0.000196814	0.00501054	GPI,P4HB,PDIA5,HMGCS1,FKBP10,DSE,SRR,FKBP11,TXNDC5,TOP2B
GO:0046982	protein heterodimerization activity (MF)	16	0.000275391	0.00673054	RUNX1,SOX6,SOX5,P4HB,AXL,TGFB3,TOP2A,HOMER2,TERF1,NAE1,PML,CEBPB,TGFB1,CLCF1,KCND2,TOP2B
GO:0005114	type II transforming growth factor beta receptor binding (MF)	3	0.000294009	0.00641569	ENG,TGFB3,TGFB1
GO:0016504	peptidase activator activity (MF)	3	0.000294009	0.00641569	CAV1,APP,MMP14
GO:0034713	type I transforming growth factor beta receptor binding (MF)	3	0.000294009	0.00641569	TGFBR2,ENG,TGFB3
GO:0005529	sugar binding (MF)	12	0.000354672	0.00747256	LMAN1,ACAN,CDIPT,MGAT2,GALNT2,GUSB,GFPT2,MRC2,CALR,CLEC4F,LMAN2,ASGR2
GO:0004475	mannose-1-phosphate guanylyltransferase activity (MF)	2	0.000431405	0.00878628	GMPPA,GMPPB
GO:0017154	semaphorin receptor activity (MF)	3	0.000463141	0.00912836	NRP1,PLXND1,PLXNB1
GO:0008134	transcription factor binding (MF)	15	0.000484126	0.00924378	NKX2-2,RUNX1,MAFB,SLC9A1,BRD7,ZEB1,HES6,SOX8,FLNA,TNFRSF10A,TMEM173,BCL3,TRIB1,CEBPB,HMGB1
GO:0008022	protein C-terminus binding (MF)	11	0.000520626	0.00963947	SIAH1,KPNA3,MYO1C,TERF2,MAGI1,TOP2A,VIM,COIL,SDC1,LIG4,TOP2B
GO:0003729	mRNA binding (MF)	6	0.000790015	0.014197	RBMX,LUC7L3,UPF3B,CALR,TRA2B,FMR1
GO:0005509	calcium ion binding (MF)	27	0.000790745	0.0138041	CCAR1,SDF4,RUNX1,ACAN,EDEM1,EHD2,ANXA11,LTBP3,STIM1,STXBP4,FBLN7,THBS3,FKBP10,MMP14,S100A11,PPP2R3B,SRR,CALR,STAT5A,ACTN1,EFEMP2,GSN,STAT6,C1R,ARSA,EFCAB5,NUCB1
GO:0016758	transferase activity, transferring hexosyl groups (MF)	5	0.000845654	0.0143526	CHSY1,CHPF2,MGAT4B,CHSY3,GBGT1
GO:0051082	unfolded protein binding (MF)	9	0.000928546	0.0153336	DNAJB5,LMAN1,DNAJC7,SRSF10,LRPAP1,CALR,DNAJC18,SIL1,SERPINH1
GO:0005487	nucleocytoplasmic transporter activity (MF)	3	0.000962044	0.0154687	UPF3A,UPF3B,NUPL1
GO:0042277	peptide binding (MF)	5	0.00108814	0.0170475	FURIN,TPP2,RPS6KB1,CTSB,CALR
GO:0005516	calmodulin binding (MF)	10	0.00110376	0.01686	IQGAP1,MYO1G,MARCKS,MAP2,KCNN4,MYO1C,ADCY3,MYH9,CAMK1,CNN2
GO:0008475	procollagen-lysine 5-dioxygenase activity (MF)	2	0.00127633	0.0177236	PLOD1,PLOD3
GO:0043120	tumor necrosis factor binding (MF)	2	0.00127633	0.0177236	TNFRSF1A,A2M
GO:0004873	asialoglycoprotein receptor activity (MF)	2	0.00127633	0.0177236	LRPAP1,ASGR2
GO:0002166	beta-dystroglycan binding (MF)	2	0.00127633	0.0177236	MAP2,VCL
GO:0050431	transforming growth factor beta binding (MF)	3	0.00130242	0.017684	TGFBR2,ENG,TGFB3
GO:0003774	motor activity (MF)	6	0.00152436	0.0202475	MYO1G,MYO10,MYO1C,MYH9,MYO16,KIF15
GO:0005080	protein kinase C binding (MF)	5	0.00154358	0.0200665	MARCKS,FLNA,TOP2A,TWF2,TOP2B
GO:0017048	Rho GTPase binding (MF)	4	0.00165369	0.02105	DIAPH3,VCL,FLNA,FMNL1
GO:0016702	oxidoreductase activity, acting on single donors with incorporation of molecular oxygen, incorporation of two atoms of oxygen (MF)	6	0.00180761	0.0225398	P4HA2,ALKBH5,LEPREL2,KDM3B,PLOD1,PLOD3
GO:0005031	tumor necrosis factor-activated receptor activity (MF)	3	0.0021886	0.0267447	TNFRSF11A,TNFRSF1A,TNFRSF1B
GO:0019838	growth factor binding (MF)	4	0.00222012	0.026598	RHBDF2,NRP1,LTBP3,A2M
GO:0051015	actin filament binding (MF)	6	0.00230503	0.0270841	MARCKS,MYH9,FLNA,MYO16,ACTN1,CORO1B
GO:0031625	ubiquitin protein ligase binding (MF)	8	0.00239584	0.02762	SLC22A18,SPG20,PRKACA,CASC3,TMEM173,CALR,TRIB1,PML
GO:0047238	glucuronosyl-N-acetylgalactosaminyl-proteoglycan 4-beta-N-acetylgalactosaminyltransferase activity (MF)	2	0.00251745	0.0274672	CHSY1,CHSY3
GO:0003918	DNA topoisomerase (ATP-hydrolyzing) activity (MF)	2	0.00251745	0.0274672	TOP2A,TOP2B
GO:0004656	procollagen-proline 4-dioxygenase activity (MF)	2	0.00251745	0.0274672	P4HA2,P4HB
GO:0005198	structural molecule activity (MF)	12	0.00280716	0.0300908	COL9A1,MATR3,CLDN23,MAP2,TUBGCP3,CAV1,LAMB2,THBS3,VCL,LMNA,VIM,LAMB3
GO:0003682	chromatin binding (MF)	12	0.00291013	0.0306567	NKX2-2,TIGD4,ASF1A,RBMX,ZEB1,CBX1,SMARCE1,TOP2A,PSIP1,TDRD3,HMGN5,TOP2B
GO:0043015	gamma-tubulin binding (MF)	3	0.00337577	0.0349592	BRCA2,TUBGCP3,RAB11FIP5
GO:0048365	Rac GTPase binding (MF)	3	0.0040911	0.041661	IQGAP1,MAP3K11,FLNA
GO:0003923	GPI-anchor transamidase activity (MF)	2	0.00413797	0.0407791	PIGT,GPAA1
GO:0003691	double-stranded telomeric DNA binding (MF)	2	0.00413797	0.0407791	TERF2,TERF1
GO:0008201	heparin binding (MF)	8	0.00447322	0.0433832	FGF9,NRP1,ZNF207,LRPAP1,APP,FBLN7,SOD3,THBS3
GO:0005506	iron ion binding (MF)	6	0.00472283	0.0450883	P4HA2,LEPREL2,CALR,LEPRE1,PLOD1,PLOD3
GO:0005537	mannose binding (MF)	3	0.0048917	0.045982	LMAN1,MANBA,MAN2B1
GO:0016757	transferase activity, transferring glycosyl groups (MF)	9	0.00528351	0.0489125	B4GALT1,MGAT2,B3GALT2,ALG12,XYLT2,GALNT2,B3GALTL,GCNT1,MGAT1
GO:0016740	transferase activity (MF)	23	0.00547834	0.0499592	ABAT,POLD4,NSUN6,CDIPT,ADCK2,MGAT2,HMGCS1,HK1,CHSY1,XYLT2,CHPF2,AASDHPPT,GMPPA,GMPPB,HS3ST3A1,GFPT2,CHSY3,IP6K2,GBGT1,UAP1,GSTA4,PFKL,PSAT1

## Sheet: CC
Items	Items_Details	Support	Hyp	Hyp_c	Genes
GO:0005634	nucleus (CC)	265	2.01424e-44	7.09012e-42	BRCA2,NKX2-2,DNAJB5,SIPA1,RUNX1,C1orf85,GPI,NEK3,RNASEH2B,MAFB,YTHDC1,DNAJC7,ZNF3,TCF12,FHL1,BRD7,ZNF664,SOX6,SIAH1,NFKB1,RUNX2,ZNF197,SATB1,ZNF84,LHX4,XPO4,FAM129A,IQGAP1,SOX5,TIGD4,ANAPC7,TNKS1BP1,SH3BGRL3,FANCL,SRSF10,GTF2IRD2,RFC3,IPO4,ZNF100,TPP2,MND1,SHC1,HNRNPK,SAP18,EHD2,POLD4,SREK1,ZNF169,ZNF23,MATR3,ANXA11,ZFP2,DMTF1,ASF1A,UPF3A,USP10,ZNF107,ZNF738,KPNA3,HOXA10,ZNF493,WBP4,UFM1,ZNF519,M…
GO:0005622	intracellular (CC)	86	5.67463e-11	1.66456e-09	SIPA1,ZNF3,ZNF664,ZNF197,ZNF84,LHX4,IQGAP1,VPS45,GTF2IRD2,ZNF100,RTKN2,ZNF169,ZNF23,MATR3,ZFP2,PLXNB2,MAP2,ZNF107,ZNF738,ZNF493,ZNF519,TBC1D22A,ZNF682,ZNF207,HSPB1,NFYB,ZEB1,ZBTB7A,CAV1,NFIB,ZNF117,SHARPIN,ZFP1,ZNF195,CREB5,ZNF273,ARVCF,ZNF782,ZFP3,KLF12,ZFP62,PLXND1,UBL3,KDELR1,TRIM13,RHOF,ZFYVE20,ZNF501,SYDE1,ZNF441,PITPNM1,ARL17A,HIVEP3,ZNF141,PLXNB1,CTSB,ARHGEF9,RHOG,ZNF711,CTCF,ZFP90,NFIC,NU…
GO:0005576	extracellular region (CC)	56	0.00653085	0.0359197	FAM20C,GPI,PODNL1,ACAN,ABHD15,COL9A1,FGF9,APOM,GRN,B4GALT1,MAN2B2,NRP1,TNFRSF1A,LTBP3,EMILIN1,P4HB,PLBD1,SPINT1,SRPX2,APP,CER1,LAMB2,CHSY1,GALNT2,PLAUR,PVR,METRNL,FBLN7,CSF1,COL8A1,QSOX1,SOD3,THBS3,VCL,TNFRSF1B,FLNA,PLXNB1,CTSB,TGFB3,LEAP2,C7orf69,CALR,WDR1,IL17D,ACTN1,LAMB3,EFEMP2,GSN,TGFB1,SDC1,C1R,CLCF1,A2M,IL4R,MR1,HMGB1
GO:0016021	integral to membrane (CC)	157	4.74064e-12	1.85412e-10	CSMD3,PNPLA6,PVRL2,TMEM127,PLD3,C1orf85,SRPR,LMAN1,TMEM80,SLC9A1,TNFRSF11A,FURIN,RHBDF2,SLC35C1,FRRS1,TMEM200B,EDEM1,SURF4,ITGB2,B4GALT1,ELFN2,SLC22A18,NRP1,CLDN23,PLXNB2,MFSD7,SLC5A12,LMF2,CDIPT,ADCK2,FZD7,MGAT2,SLITRK2,MAN2A1,RNF19B,ITPRIPL2,KCNN4,ECE1,TMED9,TMEM109,C11orf24,IL17RC,LRPAP1,B3GALT2,SLC25A27,MYOF,ALG12,APP,SLITRK1,CHSY1,XYLT2,GALNT2,PLAUR,CHPF2,PVR,TMEM214,ZDHHC5,SMAGP,MGAT4B,GPR1…
GO:0005625	soluble fraction (CC)	24	2.80096e-06	5.18914e-05	SDF4,GPI,TPP2,RPS6KB1,HSPB1,HMGCS1,PRKACA,CAV1,MAP3K11,GUSB,SMARCE1,SOD3,MANBA,DUSP4,ST6GALNAC4,CTSB,SRR,MAN2B1,CALR,MYO16,FMR1,PFKL,ADRBK1,HMGB1
GO:0005794	Golgi apparatus (CC)	57	1.63524e-12	8.22292e-11	SDF4,FES,LMAN1,FURIN,VPS45,SURF4,PLIN3,B4GALT1,GKAP1,RAB27A,CDIPT,MGAT2,COG6,MAN2A1,TMED9,PRKACA,B3GALT2,CAV1,ESD,LZTS1,APP,CHSY1,XYLT2,SLC1A5,GALNT2,CHPF2,MGAT4B,QSOX1,HS3ST3A1,TERF2,TRIP10,CHSY3,GRB14,ST6GALNAC4,RNF24,GANAB,COG4,PITPNM1,AP3M1,ARL17A,PLK3,DSE,GBGT1,BACE2,CLASP2,GCNT1,CALR,MYEF2,RAB39B,PDE9A,MGAT1,NAGPA,BET1L,COG3,LMAN2,ARF6,NUCB1
GO:0032580	Golgi cisterna membrane (CC)	8	0.000101617	0.00132478	B4GALT1,CHSY1,GALNT2,CHPF2,CHSY3,PITPNM1,NAGPA,COG3
GO:0016020	membrane (CC)	153	1.4592e-13	1.02728e-11	PNPLA6,SIPA1,PLD3,C1orf85,SRPR,LMAN1,TMEM80,CYP21A2,TNFRSF11A,IQGAP1,RHBDF2,SLC35C1,FRRS1,VPS45,TMEM200B,EDEM1,SURF4,PLIN3,ITGB2,ELFN2,RAB27A,NRP1,PLXNB2,MFSD7,SLC5A12,LMF2,CDIPT,ADCK2,MGAT2,SLITRK2,RPS6KB1,COG6,MAN2A1,RNF19B,ITPRIPL2,EXOG,RAB11FIP5,TMED9,TMEM109,C11orf24,B3GALT2,SLC25A27,HK1,ALG12,SLITRK1,CHSY1,XYLT2,SEC31B,GALNT2,SRPX,CHPF2,TMEM214,APPBP2,ZDHHC5,SNX4,MGAT4B,GPR157,LRP10,SLC25A1…
GO:0005783	endoplasmic reticulum (CC)	61	8.79942e-14	7.74349e-12	PNPLA6,PLD3,SRPR,LMAN1,CYP21A2,RHBDF2,EDEM1,SURF4,P4HA2,DNASE1L1,LMF2,CDIPT,P4HB,PDIA5,TMED9,LRPAP1,CAV1,ALG12,STIM1,XYLT2,CTSA,SEC31B,SERP2,CKAP4,B3GALTL,CYP2S1,KCNRG,CERS2,UNC93B1,KDELR1,TRIM13,LEPREL2,HSD3B7,PIGT,KDELR3,GPAA1,GANAB,PITPNM1,TPTE2,GGCX,DSE,TMEM173,HMGCR,BACE2,TXNDC5,EPM2AIP1,CALR,AGPAT2,PDE9A,PML,DDRGK1,PTRF,SPAST,LMAN2,FNDC3B,SEC61A1,PLOD1,SIL1,MR1,PLOD3,SERPINH1
GO:0005737	cytoplasm (CC)	231	3.38286e-30	5.95384e-28	BRCA2,CCAR1,SDF4,TMEM127,SIPA1,FES,HRASLS,GPI,NEK3,DNAJC7,FHL1,BRD7,SIAH1,NFKB1,RIMKLB,XPO4,FGF9,FAM129A,IQGAP1,TNKS1BP1,SH3BGRL3,FANCL,SRSF10,NUDT10,NBEA,PLIN3,IPO4,CCM2,TPP2,MARCKS,SHC1,HNRNPK,SAP18,ANXA11,LRP2BP,DMTF1,UPF3A,GLCCI1,USP10,FZD7,MAP2,KPNA3,RASSF5,UFM1,MPHOSPH6,WDR48,AKAP11,EML3,RPS6KB1,PAN3,DIS3,OLIG2,SPG20,ARPC1B,TUBGCP3,EXOSC8,RAB11FIP5,HSPB1,FLII,HMGCS1,TMEM109,HDLBP,ZEB1,PRKAC…
GO:0005886	plasma membrane (CC)	135	4.68459e-12	2.06122e-10	CSMD3,SDF4,PVRL2,TMEM127,FES,GPI,FHL1,SLC9A1,FURIN,FAM129A,IQGAP1,NBEA,MYO1G,RTKN2,MARCKS,B4GALT1,SHC1,SAP18,EHD2,GNA15,SLC22A18,NRP1,CLDN23,UPF3A,SLC5A12,CDIPT,FZD7,WBP4,AKAP11,OLIG2,KCNN4,P4HB,HSPB1,ECE1,TICAM1,RFTN2,HDLBP,IL17RC,PRKACA,TCIRG1,LRPAP1,CAV1,MYOF,LZTS1,LUC7L3,APP,STIM1,ITPRIP,QKI,SLC1A5,EDNRB,PLAUR,PVR,MYO1C,SMAGP,GPR157,ADCY3,MYH9,TMEM97,MCOLN1,PNPLA2,FCGRT,ITGA5,CKAP4,SLC12A7,CS…
GO:0005789	endoplasmic reticulum membrane (CC)	39	3.32747e-09	7.80847e-08	PNPLA6,PLD3,SRPR,LMAN1,CYP21A2,FURIN,RHBDF2,EDEM1,SURF4,LMF2,CDIPT,PDIA5,TMED9,ALG12,STIM1,XYLT2,SEC31B,PLAUR,SERP2,CKAP4,B3GALTL,CYP2S1,CERS2,UNC93B1,KDELR1,TRIM13,HSD3B7,PIGT,KDELR3,GPAA1,PITPNM1,TPTE2,GGCX,TMEM173,HMGCR,AGPAT2,XBP1,LMAN2,SEC61A1
GO:0005793	endoplasmic reticulum-Golgi intermediate compartment (CC)	8	4.35062e-06	6.96098e-05	LMAN1,SURF4,P4HB,TMED9,KDELR1,LMAN2,SERPINH1,NUCB1
GO:0005624	membrane fraction (CC)	21	0.00345537	0.0225239	SLC9A1,SIAH1,EHD2,MGAT2,ECE1,PRKACA,SPINT1,SLC1A5,ADCY3,CKAP4,KDELR1,ENG,CD151,PITPNM1,GGCX,SLC16A3,ATP1A1,MYO16,KREMEN1,ARF6,ADRBK1
GO:0005730	nucleolus (CC)	86	3.98348e-18	4.67395e-16	BRCA2,RUNX1,GPI,RNASEH2B,DNAJC7,ZNF3,NFKB1,RUNX2,FAM129A,IQGAP1,HNRNPK,SAP18,SREK1,MATR3,DMTF1,UPF3A,WBP4,MPHOSPH6,AKAP11,DIS3,OLIG2,EXOSC8,ZNF207,FLII,TMEM109,ZEB1,HMGB2,HK1,LZTS1,LUC7L3,HLTF,HNRNPR,NFIB,QKI,CTSA,CHTOP,PVR,STXBP4,MYO1C,SMAGP,HAUS6,SMARCE1,U2SURP,TERF2,ENG,CASC3,CEP70,MED4,PLK3,KLHL7,TOP2A,JPH1,MPHOSPH8,SMARCAD1,CTCF,UAP1,ELK3,KDM3B,NUFIP1,COIL,XPO1,MYEF2,MYO16,UBLCP1,HNRNPA2B1,S…
GO:0005654	nucleoplasm (CC)	55	9.71226e-13	5.69786e-11	BRCA2,CCAR1,NKX2-2,YTHDC1,NFKB1,SATB1,ANAPC7,FANCL,SRSF10,RFC3,HNRNPK,POLD4,ANXA11,DIS3,RBMX,PRKACA,FANCD2,HMGB2,LZTS1,HNRNPR,CBX1,SRSF1,MYO1C,TERF2,CDC16,XPA,DUSP4,CENPH,IP6K2,MED4,LMNA,TOP2A,GTF2F2,NR1H2,TERF1,CTCF,UPF3B,COIL,XPO1,MYO16,HNRNPA2B1,STAT5A,PSIP1,PSPC1,HMGN5,PML,PTRF,XBP1,ORC6,FMR1,SRSF5,RAD17,LIG4,TOP2B,HMGB1
GO:0000793	condensed chromosome (CC)	5	7.50985e-05	0.00101672	FANCD2,HMGB2,CTCF,LIG4,HMGB1
GO:0009986	cell surface (CC)	25	4.35438e-09	9.57965e-08	PVRL2,FURIN,B4GALT1,ELFN2,NRP1,RPS6KB1,TNFRSF1A,P4HB,HSPB1,LRPAP1,CAV1,APP,PLAUR,SRPX,PVR,ENG,TGFB3,BCAM,BACE2,CALR,NFAM1,TGFB1,SDC1,KCND2,HMGB1
GO:0043202	lysosomal lumen (CC)	4	0.000275979	0.00323815	ACP2,PLBD2,TXNDC5,GBA
GO:0030529	ribonucleoprotein complex (CC)	10	0.000454083	0.00456677	HNRNPK,MKRN3,RBMX,HNRNPR,PABPC4,CASC3,MVP,XPO1,HNRNPA2B1,UTP14C
GO:0033116	endoplasmic reticulum-Golgi intermediate compartment membrane (CC)	4	0.00165369	0.0126543	LMAN1,SURF4,TMED9,LMAN2
GO:0043231	intracellular membrane-bounded organelle (CC)	19	4.27931e-06	7.17294e-05	RUNX1,PLIN3,GRN,SREK1,WDR48,RAB11FIP5,MYOF,APP,CTSA,CHTOP,PVR,GUSB,ZFYVE20,MVP,UBA5,IP6K2,ELK3,HMGN5,ZFYVE16
GO:0005720	nuclear heterochromatin (CC)	3	0.00337577	0.0224202	SATB1,CBX1,PSIP1
GO:0048471	perinuclear region of cytoplasm (CC)	28	7.13535e-08	1.39536e-06	CCAR1,SIPA1,RPS6KB1,ECE1,PRKACA,CAV1,HMGB2,DCUN1D3,APP,GALNT2,CKAP4,CSF1,THBS3,TRIP10,CASC3,LMNA,CTSB,TMEM173,BCL3,CALR,HECTD3,SPAG9,MYO16,PDE9A,GSN,SPAST,TWF2,MT2A
GO:0005788	endoplasmic reticulum lumen (CC)	9	0.000376581	0.00414239	P4HA2,P4HB,PDIA5,PLAUR,GANAB,TXNDC5,CALR,SIL1,SERPINH1
GO:0005764	lysosome (CC)	20	1.23722e-09	3.11073e-08	C1orf85,RAB27A,WDR48,SMPD1,CTSA,DNASE2,GUSB,TMEM97,NAGA,VPS36,UNC93B1,MANBA,TRIP10,ACP2,AP3M1,CTSB,MAN2B1,GAA,ARSA,GBA
GO:0005829	cytosol (CC)	94	6.66336e-12	2.3455e-10	DNAJB5,SIPA1,FES,C1orf85,GPI,FHL1,SIAH1,NFKB1,FAH,ANAPC7,TNKS1BP1,NBEA,TPP2,SHC1,NRP1,RICTOR,UPF3A,RPS6KB1,PAN3,DIS3,TUBGCP3,EXOSC8,HSPB1,TICAM1,HMGCS1,PRKACA,CAV1,HK1,APP,SKA2,SHARPIN,MYH9,AASDHPPT,SH2B3,PNPLA2,CEP63,SOX2,GMPPA,SOD3,VPS36,CDC16,TRIP10,RHOF,CASC3,CEP70,GFPT2,SYDE1,CD151,VCL,ARAF,GRB14,FLNA,CENPH,ARHGEF9,RHOG,CAB39L,CENPJ,UAP1,CLASP2,UPF3B,FMNL1,STRADA,VIM,CALR,BCL2L15,XPO1,WDR1,S…
GO:0005856	cytoskeleton (CC)	51	1.59166e-11	5.09331e-10	DNAJC7,TNKS1BP1,ANXA11,MAP2,RASSF5,AKAP11,EML3,ARPC1B,TUBGCP3,HSPB1,MYO10,FLII,STIM1,SKA2,MAP3K11,CEP95,APPBP2,HAUS6,CEP63,CKAP4,MKS1,CDC16,HAUS3,TRIP10,RHOF,CEP70,VCL,WASF3,RIN1,PLK3,TERF1,CENPJ,CLASP2,VIM,WDR1,CSPP1,ACTN1,CLNS1A,MAP7D1,KIF15,KIAA1731,CNN2,NDEL1,TWF2,SKA3,TPM3,EPB41L4A,LRRC49,IFT88,TTC19,RASSF3
GO:0005813	centrosome (CC)	27	1.22443e-09	3.31538e-08	BRCA2,MARCKS,PIBF1,PAN3,TUBGCP3,RAB11FIP5,FLII,PRKACA,MAP3K11,CEP95,HAUS6,CEP63,MKS1,CKAP2,CDC16,HAUS3,CEP70,FAM161A,CCDC14,PLK3,CENPJ,CSPP1,TSEN2,KIF15,KIAA1731,NDEL1,TTC19
GO:0000139	Golgi membrane (CC)	24	9.77846e-06	0.000149653	LMAN1,FURIN,VPS45,SURF4,B4GALT1,CDIPT,MGAT2,COG6,MAN2A1,B3GALT2,CAV1,XYLT2,MGAT4B,QSOX1,HS3ST3A1,GRB14,ST6GALNAC4,RNF24,COG4,GBGT1,GCNT1,MGAT1,BET1L,LMAN2
GO:0005768	endosome (CC)	18	2.70263e-05	0.00038053	VPS45,PLIN3,EHD2,RAB11FIP5,ECE1,CAV1,SNX4,MCOLN1,VPS36,UNC93B1,ZFYVE20,ATP6V0A4,GRB14,BACE2,PML,SPAST,BET1L,ARF6
GO:0005874	microtubule (CC)	18	1.10978e-05	0.000162768	MAP2,RASSF5,EML3,TUBGCP3,STIM1,MAP3K11,APPBP2,HAUS6,CKAP2,HAUS3,CENPJ,CLASP2,CSPP1,SPAST,KIF15,NDEL1,LRRC49,RASSF3
GO:0043234	protein complex (CC)	17	3.4262e-06	6.0301e-05	BRCA2,NFKB1,CCM2,MAP2,AKAP11,TNFRSF1A,CAV1,HMGB2,MYH9,VCL,MAGI2,TOP2A,STRADA,BCL3,GSN,SDC1,PRPSAP2
GO:0042470	melanosome (CC)	8	0.000538669	0.00512463	RAB27A,ANXA11,P4HB,SLC1A5,GANAB,MMP14,CTSB,ATP1A1
GO:0005635	nuclear envelope (CC)	7	0.00708396	0.0366699	SLC22A18,ANXA11,MYOF,LMNA,XPO1,NDEL1,NUPL1
GO:0019717	synaptosome (CC)	9	0.000528833	0.00517081	GPI,ABAT,RPS6KB1,APP,LAMB2,ITGA5,ACP2,MAGI2,KCND2
GO:0005604	basement membrane (CC)	6	0.00335412	0.0227048	ACAN,FGF9,LAMB2,COL8A1,LAMB3,EFEMP2
GO:0005925	focal adhesion (CC)	9	0.000728227	0.00674568	FES,CAV1,LUC7L3,ITGA5,VCL,ACTN1,VASP,SDC1,LIG4
GO:0045121	membrane raft (CC)	8	0.00540816	0.0317279	SLC9A1,FURIN,TNFRSF1A,CAV1,HK1,ADCY3,TNFRSF1B,NFAM1
GO:0008305	integrin complex (CC)	4	0.00290764	0.0204698	ITGB2,MYH9,ITGA5,ITGAM
GO:0001726	ruffle (CC)	6	0.00386033	0.0247061	MYH9,ITGA5,S100A11,ACTN1,GSN,ARF6
GO:0030867	rough endoplasmic reticulum membrane (CC)	2	0.00612164	0.0342034	PLOD1,PLOD3
GO:0031965	nuclear membrane (CC)	8	0.00677825	0.0361507	TMEM109,MYOF,TMEM97,CERS2,CEP70,SLC16A3,PML,NUPL1
GO:0015629	actin cytoskeleton (CC)	10	0.00460182	0.0274549	MARCKS,ARPC1B,MYH9,VCL,FLNA,SLC16A3,GSN,VASP,TPM3,CORO1B
GO:0009330	DNA topoisomerase complex (ATP-hydrolyzing) (CC)	2	0.000431405	0.00460165	TOP2A,TOP2B
GO:0016363	nuclear matrix (CC)	8	0.000150859	0.00183112	SATB1,MATR3,LMNA,SMARCAD1,NUFIP1,PSPC1,PML,CEBPB
GO:0009897	external side of plasma membrane (CC)	10	0.00156306	0.0122266	TNFRSF11A,B4GALT1,ECE1,ITGA5,CD276,TGFBR2,ENG,CTSB,BCAM,CALR
GO:0045177	apical part of cell (CC)	5	0.00760062	0.0387742	FZD7,APP,ATP6V0A4,SRR,IFT88
GO:0034399	nuclear periphery (CC)	2	0.00413797	0.0251132	MAP2,PSIP1
GO:0005901	caveola (CC)	6	0.000873344	0.00788249	CAV1,MYOF,TGFBR2,CTSB,PTRF,ADRBK1
GO:0031093	platelet alpha granule lumen (CC)	5	0.00285304	0.0204953	APP,TGFB3,ACTN1,TGFB1,A2M
GO:0000176	nuclear exosome (RNase complex) (CC)	2	0.00612164	0.0342034	MPHOSPH6,DIS3
GO:0005643	nuclear pore (CC)	5	0.00707481	0.0371692	IPO4,KPNA3,MYO1C,MVP,NUPL1
GO:0005938	cell cortex (CC)	7	0.00673807	0.0364893	MARCKS,CAV1,MYH9,TRIP10,FLNA,CLASP2,ARF6
GO:0005819	spindle (CC)	15	1.38902e-08	2.87608e-07	ANXA11,TUBGCP3,HSPB1,CBX1,HAUS6,MYH9,CDC16,HAUS3,TERF1,CLASP2,CSPP1,SPAST,MAP7D1,KIF15,NDEL1
GO:0005811	lipid particle (CC)	5	0.000117113	0.00147227	PLIN5,PLIN3,CAV1,PNPLA2,PITPNM1
GO:0001725	stress fiber (CC)	6	0.000322506	0.003662	MYO1C,MYH9,VCL,ACTN1,CNN2,TPM3
GO:0010008	endosome membrane (CC)	10	0.000944131	0.00830836	VPS45,PLIN3,SHC1,EHD2,TICAM1,MCOLN1,ZFYVE20,ATP6V0A4,GRB14,ARF6
GO:0030530	heterogeneous nuclear ribonucleoprotein complex (CC)	4	0.00044892	0.00464764	HNRNPK,RBMX,HNRNPR,HNRNPA2B1
GO:0030992	intraflagellar transport particle B (CC)	2	0.00612164	0.0342034	IFT81,IFT88
GO:0031252	cell leading edge (CC)	3	0.00899645	0.0446021	IQGAP1,MYH9,NDEL1
GO:0033177	proton-transporting two-sector ATPase complex, proton-transporting domain (CC)	2	0.00413797	0.0251132	TCIRG1,ATP6V0A4
GO:0042765	GPI-anchor transamidase complex (CC)	2	0.00413797	0.0251132	PIGT,GPAA1
GO:0016459	myosin complex (CC)	5	0.00313119	0.0216114	MYO1G,MYO10,MYO1C,MYH9,MYO16
GO:0019718	rough microsome (CC)	2	0.00127633	0.0104481	MAP2,SEC61A1
GO:0017119	Golgi transport complex (CC)	3	0.000962044	0.0082595	COG6,COG4,COG3
GO:0035145	exon-exon junction complex (CC)	3	0.00130242	0.0104194	UPF3A,CASC3,UPF3B
GO:0005626	insoluble fraction (CC)	5	0.00212556	0.0159191	HSPB1,ARAF,LMNA,NAE1,PML
GO:0002116	semaphorin receptor complex (CC)	2	0.00845269	0.042505	NRP1,PLXNB1
GO:0000178	exosome (RNase complex) (CC)	3	0.0027427	0.0201131	MPHOSPH6,DIS3,EXOSC8
GO:0070022	transforming growth factor beta receptor complex (CC)	2	0.00127633	0.0104481	TGFBR2,ENG
