# Supplementary material for: Fisetin inhibits proliferation of pancreatic adenocarcinoma by inducing DNA damage via RFXAP/KDM4A-dependent histone H3K36 demethylation
Source: Cell Death Dis. 2020 Oct 22;11(10):893. doi: 10.1038/s41419-020-03019-2 (PMC7582166; doi:10.1038/s41419-020-03019-2)
Supplement: Supplementary file 6 — Supplement Table 3 [file 41419_2020_3019_MOESM6_ESM.xlsx]

## Sheet: KEGG_GENECODIS
Items	Items_Details	Support	Hyp	Hyp_c	Genes
Kegg:04142	Lysosome	17	6.18539e-10	1.09481e-07	MCOLN1,NAGPA,ACP2,CTSA,GBA,NAGA,MANBA,ARSA,SMPD1,ATP6V0A4,GAA,CTSB,GUSB,TCIRG1,DNASE2,MAN2B1,AP3M1
Kegg:05146	Amoebiasis	12	1.45387e-06	0.000128668	ACTN1,LAMB2,ITGB2,ITGAM,TGFB3,PRKACA,VCL,LAMB3,NFKB1,TGFB1,HSPB1,GNA15
Kegg:05152	Tuberculosis	14	1.59921e-05	0.000943531	RFXAP,ITGB2,ATP6V0A4,ITGAM,TNFRSF1A,TGFB3,PLK3,NFYB,FCGR2A,TCIRG1,NFKB1,TGFB1,MRC2,CEBPB
Kegg:04810	Regulation of actin cytoskeleton	15	3.56011e-05	0.00157535	ARHGEF7,DIAPH3,SLC9A1,FGF9,ACTN1,ITGB2,ARPC1B,ITGAM,MYH9,ITGA5,RRAS,GSN,ARAF,VCL,IQGAP1
Kegg:00510	N-Glycan biosynthesis	7	6.54596e-05	0.00231727	MAN2A1,MGAT1,GANAB,MGAT2,ALG12,B4GALT1,MGAT4B
Kegg:00532	Glycosaminoglycan biosynthesis - chondroitin sulfate	5	7.50985e-05	0.00221541	CHSY1,CHSY3,CHPF2,XYLT2,DSE
Kegg:05110	Vibrio cholerae infection	7	0.000109326	0.00276439	SEC61A1,ATP6V0A4,PRKACA,KDELR3,ADCY3,TCIRG1,KDELR1
Kegg:04666	Fc gamma R-mediated phagocytosis	9	0.000128763	0.00284889	MARCKS,ARPC1B,WASF3,MYO10,RPS6KB1,GSN,FCGR2A,VASP,ARF6
Kegg:04141	Protein processing in endoplasmic reticulum	12	0.000131207	0.00258041	P4HB,SEC61A1,GANAB,CALR,SEC31B,TXNDC5,XBP1,EDEM1,CKAP4,LMAN2,SIL1,LMAN1
Kegg:05220	Chronic myeloid leukemia	8	0.000137016	0.00242518	TGFBR2,TGFB3,RUNX1,ARAF,NFKB1,TGFB1,SHC1,STAT5A
Kegg:04144	Endocytosis	13	0.000217853	0.00350545	RAB11FIP5,VPS36,ADRBK1,TGFBR2,TGFB3,EHD2,CAV1,PML,TGFB1,ZFYVE16,ZFYVE20,ARF6,VPS45
Kegg:00511	Other glycan degradation	4	0.000354977	0.00523591	GBA,MANBA,MAN2B2,MAN2B1
Kegg:00520	Amino sugar and nucleotide sugar metabolism	6	0.000460965	0.00627621	HK1,UAP1,GMPPA,GPI,GMPPB,GFPT2
Kegg:04145	Phagosome	10	0.000608494	0.00769311	SEC61A1,ITGB2,ATP6V0A4,ITGAM,CALR,ITGA5,FCGR2A,TCIRG1,MRC2,THBS3
Kegg:03040	Spliceosome	9	0.000823443	0.00971663	TCERG1,SRSF1,HNRNPK,RBMX,U2SURP,TRA2A,SRSF10,TRA2B,SRSF5
Kegg:05221	Acute myeloid leukemia	6	0.00116436	0.0128808	RPS6KB1,RUNX1,ARAF,PML,NFKB1,STAT5A
Kegg:04010	MAPK signaling pathway	14	0.00128039	0.0133311	FGF9,TGFBR2,TNFRSF1A,DUSP4,TGFB3,FLNA,PRKACA,MAP3K6,RRAS,MAP3K11,MKNK2,NFKB1,TGFB1,HSPB1
Kegg:05142	Chagas disease (American trypanosomiasis)	8	0.00132275	0.013007	TICAM1,TGFBR2,TNFRSF1A,TGFB3,CALR,NFKB1,TGFB1,GNA15
Kegg:05323	Rheumatoid arthritis	7	0.00184759	0.0172118	TNFRSF11A,ITGB2,ATP6V0A4,TGFB3,CSF1,TCIRG1,TGFB1
Kegg:00052	Galactose metabolism	4	0.00222012	0.0196481	HK1,GAA,PFKL,B4GALT1
Kegg:05140	Leishmaniasis	6	0.00249176	0.021002	ITGB2,ITGAM,TGFB3,FCGR2A,NFKB1,TGFB1
Kegg:04670	Leukocyte transendothelial migration	8	0.00253249	0.020375	ACTN1,ITGB2,ITGAM,RASSF5,SIPA1,VCL,CLDN23,VASP
Kegg:05414	Dilated cardiomyopathy	7	0.00257217	0.0197945	TPM3,TGFB3,PRKACA,ITGA5,ADCY3,TGFB1,LMNA
Kegg:05144	Malaria	5	0.00313119	0.0230925	SDC1,ITGB2,TGFB3,TGFB1,THBS3
Kegg:05212	Pancreatic cancer	6	0.00335412	0.0228338	TGFBR2,TGFB3,ARAF,NFKB1,TGFB1,BRCA2
Kegg:05100	Bacterial invasion of epithelial cells	6	0.00335412	0.0228338	RHOG,ARPC1B,ITGA5,VCL,CAV1,SHC1
Kegg:05200	Pathways in cancer	15	0.00350071	0.0229491	FGF9,LAMB2,FZD7,TGFBR2,TPM3,TGFB3,RUNX1,RASSF5,ARAF,LAMB3,PML,NFKB1,TGFB1,BRCA2,STAT5A
Kegg:04520	Adherens junction	6	0.00360063	0.0227611	ACTN1,TGFBR2,PVRL2,WASF3,VCL,IQGAP1
Kegg:04380	Osteoclast differentiation	8	0.00492372	0.0300517	TNFRSF11A,TGFBR2,TNFRSF1A,FOSL2,CSF1,FCGR2A,NFKB1,TGFB1
Kegg:03015	mRNA surveillance pathway	6	0.00608311	0.0358903	SAP18,PPP2R3B,CASC3,PABPC4,UPF3B,UPF3A
Kegg:00051	Fructose and mannose metabolism	4	0.00643191	0.0367241	HK1,GMPPA,PFKL,GMPPB
Kegg:04910	Insulin signaling pathway	8	0.00677825	0.0374922	HK1,RPS6KB1,PRKACA,ARAF,MKNK2,TRIP10,PPP1R3B,SHC1
Kegg:04350	TGF-beta signaling pathway	6	0.00727573	0.0390244	TGFBR2,TGFB3,RPS6KB1,TGFB1,ZFYVE16,THBS3
Kegg:04510	Focal adhesion	10	0.00851419	0.0443239	ACTN1,LAMB2,FLNA,ITGA5,VCL,CAV1,LAMB3,VASP,SHC1,THBS3
Kegg:05131	Shigellosis	5	0.00873261	0.0441621	RHOG,ARPC1B,ITGA5,VCL,NFKB1
