# Supplementary material for: Fisetin inhibits proliferation of pancreatic adenocarcinoma by inducing DNA damage via RFXAP/KDM4A-dependent histone H3K36 demethylation
Source: Cell Death Dis. 2020 Oct 22;11(10):893. doi: 10.1038/s41419-020-03019-2 (PMC7582166; doi:10.1038/s41419-020-03019-2)
Supplement: Supplementary file 7 — Supplement Table 4 [file 41419_2020_3019_MOESM7_ESM.xlsx]

## Sheet: Sheet1
chr	start	end	length	abs_summit	pileup	-log10(pvalue)	fold_enrichment	-log10(qvalue)	name	Class	Nearest Promoter	Distance to nearest TSS
chr1	10022	10230	209	10089	33	22.7275	8.13397	18.1353	RFX-AP_peak_1	Promoter	NR_046018	-1748
chr1	564476	564581	106	564551	111	18.5752	2.60829	14.1171	RFX-AP_peak_2	Promoter	NR_125957	-140
chr1	564670	565380	711	565163	161	39.1635	3.42061	34.148	RFX-AP_peak_3	Promoter	NR_125957	-636
chr1	565715	565847	133	565798	132	23.4161	2.72821	18.8024	RFX-AP_peak_4	Promoter	NR_125957	-1392
chr1	566077	566336	260	566260	158	36.1068	3.26221	31.1594	RFX-AP_peak_5	Promoter	NR_106781	1586
chr1	566414	566751	338	566672	163	38.7548	3.3641	33.7483	RFX-AP_peak_6		NR_106781	1210
chr1	567264	567694	431	567591	175	45.4102	3.611	40.2513	RFX-AP_peak_7		NR_106781	314
chr1	567891	568177	287	567967	145	29.5255	2.9961	24.7443	RFX-AP_peak_8	Promoter	NR_106781	-241
chr1	568782	568915	134	568846	130	22.5489	2.68883	17.9622	RFX-AP_peak_9	Promoter	NR_106781	-1056
chr1	569296	569602	307	569385	168	41.5118	3.4688	36.4448	RFX-AP_peak_10	Promoter	NR_106781	-1656
chr1	569882	570035	154	569944	101	13.7931	2.3166	9.51668	RFX-AP_peak_11		NR_106781	-2166
chr1	570164	570289	126	570221	106	18.211	2.64198	13.7644	RFX-AP_peak_12		NR_106781	-2434
chr1	724102	724241	140	724166	40	25.1515	7.64925	20.4886	RFX-AP_peak_13	Enhancer	NR_033908	-10104
chr1	726252	726405	154	726326	49	33.7808	9.10747	28.8859	RFX-AP_peak_14	Enhancer	NR_033908	-12261
chr1	726891	727026	136	726972	34	19.1972	6.42202	14.7169	RFX-AP_peak_15	Enhancer	NR_033908	-12891
chr1	755465	755588	124	755546	14	7.52656	4.49102	3.58199	RFX-AP_peak_16		NR_103536	2776
chr1	811330	811429	100	811360	20	10.4466	5.01193	6.32514	RFX-AP_peak_17		NR_027055	802
chr1	824973	825283	311	825052	57	36.922	8.64382	31.9561	RFX-AP_peak_18	Enhancer	NR_027055	-12946
chr1	1318029	1318144	116	1318079	23	12.19	5.33333	7.98188	RFX-AP_peak_19	Enhancer	NM_017900	-7269
chr1	2371857	2371982	126	2371904	23	12.8032	5.62061	8.5695	RFX-AP_peak_20	Enhancer	NM_001303012	-26978
chr1	2583697	2583905	209	2583725	47	9.93514	2.7972	5.84342	RFX-AP_peak_21		NM_033467	-19320
chr1	2585531	2585736	206	2585587	58	12.3832	2.8865	8.16668	RFX-AP_peak_22		NM_033467	-21153
chr1	2586318	2586441	124	2586374	54	9.56128	2.54159	5.48893	RFX-AP_peak_23		NM_033467	-21899
chr1	2622669	2622780	112	2622695	44	8.31268	2.58028	4.31393	RFX-AP_peak_24		NM_033467	-58244
chr1	2629089	2629343	255	2629255	61	21.4289	4.32357	16.8767	RFX-AP_peak_25		NM_033467	-64735
chr1	2689067	2689169	103	2689149	33	14.0203	4.6832	9.73508	RFX-AP_peak_26		NM_001242672	17112
chr1	3418545	3418712	168	3418625	49	39.1188	11.2613	34.1045	RFX-AP_peak_27		NM_014448	47482
chr1	3499873	3500186	314	3499911	26	13.0108	5.21236	8.76859	RFX-AP_peak_28		NR_030277	-22676
chr1	4363103	4363415	313	4363329	37	27.8054	9.47631	23.0674	RFX-AP_peak_29	Enhancer	NR_027088	-108852
chr1	4999607	4999738	132	4999686	26	18.1684	7.62712	13.7231	RFX-AP_peak_30		NM_018836	284568
chr1	5727533	5727651	119	5727575	32	11.2866	3.90533	7.12212	RFX-AP_peak_31		NR_039612	103461
chr1	5732441	5732618	178	5732571	33	9.90526	3.42742	5.81521	RFX-AP_peak_32		NR_039612	108399
chr1	5732698	5732804	107	5732735	34	10.7507	3.59712	6.61399	RFX-AP_peak_33		NR_039612	108620
chr1	6253555	6253681	127	6253607	26	15.4475	6.29371	11.1034	RFX-AP_peak_34		NM_000983	6061
chr1	9471206	9471371	166	9471305	22	13.6451	6.23306	9.37455	RFX-AP_peak_35		NR_104623	17686
chr1	11582651	11582930	280	11582886	19	9.83641	4.87805	5.74991	RFX-AP_peak_36		NM_020780	43496
chr1	12694678	12694814	137	12694761	20	11.4753	5.52632	7.30222	RFX-AP_peak_37	Enhancer	NM_001013630	-9820
chr1	16892318	16892425	108	16892352	33	10.8745	3.7037	6.73167	RFX-AP_peak_38		NR_037446	16963
chr1	16893084	16893265	182	16893201	31	10.172	3.64465	6.06433	RFX-AP_peak_39		NR_037446	17766
chr1	16893687	16893797	111	16893698	24	6.23257	2.87687	2.39907	RFX-AP_peak_40		NR_037446	18333
chr1	24286120	24286242	123	24286204	16	8.68159	4.78873	4.66168	RFX-AP_peak_41	Promoter	NM_017761	-120
chr1	26455902	26456064	163	26455983	63	61.0258	16.5375	55.6018	RFX-AP_peak_42		NM_001243533	17715
chr1	31124530	31124733	204	31124577	19	8.72268	4.3384	4.7003	RFX-AP_peak_43	Enhancer	NR_034182	-66987
chr1	31904602	31905015	414	31904695	44	31.3662	9.27835	26.5352	RFX-AP_peak_44		NM_018565	18149
chr1	36901678	36901782	105	36901747	16	11.1172	6.17115	6.96036	RFX-AP_peak_45		NM_145047	14356
chr1	38077308	38077459	152	38077382	36	31.33	11.5265	26.4996	RFX-AP_peak_46		NM_013285	-15798
chr1	44115643	44115779	137	44115655	13	6.3364	3.97727	2.49402	RFX-AP_peak_47	Promoter	NM_014663	-86
chr1	49054431	49054575	145	49054507	27	19.5679	8.09249	15.0756	RFX-AP_peak_48		NM_019073	-116623
chr1	58983913	58984066	154	58983988	43	41.3126	14.2857	36.2484	RFX-AP_peak_49		NM_145243	28481
chr1	66866494	66866600	107	66866532	23	15.4338	6.93642	11.0901	RFX-AP_peak_50		NM_001297442	46486
chr1	83891456	83891586	131	83891521	27	20.4167	8.53659	15.8963	RFX-AP_peak_51		NR_119374	434708
chr1	91852744	91853183	440	91852910	186	183.318	21.6435	176.242	RFX-AP_peak_52		NM_001017975	17462
chr1	108113040	108113184	145	108113104	37	27.3083	9.24574	22.583	RFX-AP_peak_53		NM_001079874	118014
chr1	108113378	108113597	220	108113513	35	25.1438	8.75912	20.4811	RFX-AP_peak_54		NM_001079874	117638
chr1	120543870	120544107	238	120544009	102	89.2649	15.5824	83.4578	RFX-AP_peak_55		NM_001200001	68328
chr1	121351659	121352108	450	121352008	116	37.2996	4.23606	32.3255	RFX-AP_peak_56		NR_003955	90974
chr1	121352250	121352432	183	121352337	81	16.0098	2.82954	11.6453	RFX-AP_peak_57		NR_003955	91431
chr1	121354209	121354448	240	121354302	141	40.0732	3.84824	35.0361	RFX-AP_peak_58		NR_003955	93419
chr1	121355150	121355256	107	121355208	94	13.092	2.32957	8.84652	RFX-AP_peak_59		NR_003955	94293
chr1	121357742	121358088	347	121358026	130	33.1831	3.51018	28.3023	RFX-AP_peak_60		NR_003955	97005
chr1	121360022	121360159	138	121360078	98	24.1404	3.35252	19.5054	RFX-AP_peak_61		NR_003955	99181
chr1	121367410	121367515	106	121367481	44	11.9068	3.31126	7.71383	RFX-AP_peak_62		NR_003955	106553
chr1	121373879	121373985	107	121373930	47	16.5798	4.18483	12.1919	RFX-AP_peak_63		NR_003955	113022
chr1	121379533	121379636	104	121379572	36	10.0699	3.29182	5.97135	RFX-AP_peak_64		NR_003955	118675
chr1	121386232	121386432	201	121386309	95	55.1195	8.07401	49.788	RFX-AP_peak_65		NR_003955	125422
chr1	121429297	121429396	100	121429311	32	9.05104	3.25123	5.01039	RFX-AP_peak_66		NR_003955	168437
chr1	121434211	121434315	105	121434253	34	11.1704	3.7155	7.01104	RFX-AP_peak_67		NR_003955	173353
chr1	121458763	121458906	144	121458839	63	36.7676	7.6555	31.8043	RFX-AP_peak_68		NR_003955	197925
chr1	121462494	121462631	138	121462574	55	31.5115	7.29167	26.6755	RFX-AP_peak_69		NR_003955	201653
chr1	121468087	121468239	153	121468159	62	38.747	8.36653	33.7407	RFX-AP_peak_70		NR_003955	207253
chr1	121471714	121471854	141	121471788	49	23.3124	5.71429	18.7036	RFX-AP_peak_71		NR_003955	210874
chr1	121478605	121478727	123	121478665	111	32.54	3.89159	27.6739	RFX-AP_peak_72		NR_003955	217756
chr1	121478827	121478983	157	121478921	90	19.1501	2.99736	14.6716	RFX-AP_peak_73		NR_003955	217995
chr1	121483193	121483506	314	121483306	139	23.325	2.645	18.7159	RFX-AP_peak_74		NR_003955	222440
chr1	121483777	121483880	104	121483824	119	16.6687	2.3706	12.2777	RFX-AP_peak_75		NR_003955	222919
chr1	121484064	121485431	1368	121485164	200	66.3363	4.49664	60.8257	RFX-AP_peak_76		NR_003955	223838
chr1	142535684	142536110	427	142535891	69	18.2198	3.43137	13.7729	RFX-AP_peak_77		NR_046228	177708
chr1	142536638	142536755	118	142536712	59	11.7236	2.75735	7.53793	RFX-AP_peak_78		NR_046228	176908
chr1	142537765	142537901	137	142537832	58	9.79811	2.4905	5.71373	RFX-AP_peak_79		NR_046228	175772
chr1	142538160	142538547	388	142538201	69	14.5776	2.91667	10.2681	RFX-AP_peak_80		NR_046228	175251
chr1	142538623	142538922	300	142538841	66	12.6347	2.72247	8.40733	RFX-AP_peak_81		NR_046228	174832
chr1	142585490	142585593	104	142585523	26	8.924	3.64372	4.89022	RFX-AP_peak_82		NR_046228	128063
chr1	142655974	142656138	165	142656051	38	12.4357	3.77907	8.2172	RFX-AP_peak_83		NR_046228	57549
chr1	142854932	142855046	115	142854971	35	14.1329	4.51128	9.84277	RFX-AP_peak_84	Enhancer	NR_046228	-141384
chr1	142949713	142949816	104	142949764	33	12.6133	4.22886	8.38688	RFX-AP_peak_85	Enhancer	NR_046228	-236160
chr1	142967057	142967382	326	142967284	45	30.5116	8.71212	25.7036	RFX-AP_peak_86		NR_110761	235019
chr1	142967454	142967747	294	142967655	44	30.2427	8.82353	25.4415	RFX-AP_peak_87		NR_110761	234638
chr1	143278616	143278859	244	143278794	109	32.6662	3.96111	27.7977	RFX-AP_peak_88	Enhancer	NR_110761	-76499
chr1	143279071	143279272	202	143279225	90	19.776	3.06501	15.2775	RFX-AP_peak_89	Enhancer	NR_110761	-76933
chr1	143279888	143280001	114	143279947	90	19.8713	3.07536	15.368	RFX-AP_peak_90	Enhancer	NR_110761	-77706
chr1	143280282	143280607	326	143280469	110	31.1607	3.77808	26.3351	RFX-AP_peak_91	Enhancer	NR_110761	-78206
chr1	143280677	143280807	131	143280755	75	13.0776	2.59918	8.83275	RFX-AP_peak_92	Enhancer	NR_110761	-78503
chr1	143282178	143282277	100	143282218	88	19.6116	3.09028	15.1182	RFX-AP_peak_93	Enhancer	NR_110761	-79989
chr1	143282558	143282793	236	143282700	102	27.1626	3.57267	22.4414	RFX-AP_peak_94	Enhancer	NR_110761	-80437
chr1	143283155	143283374	220	143283245	104	28.3875	3.64964	23.6345	RFX-AP_peak_95	Enhancer	NR_110761	-81026
chr1	143283592	143283864	273	143283789	110	34.2619	4.10048	29.3568	RFX-AP_peak_96	Enhancer	NR_110761	-81489
chr1	143540334	143540471	138	143540403	33	13.1129	4.3871	8.8666	RFX-AP_peak_97	Enhancer	NR_106967	-132518
chr1	145277267	145277527	261	145277395	120	105.884	16.2853	99.9136	RFX-AP_peak_98		NR_104217	-12373
chr1	146556881	146557026	146	146556956	29	25.834	10.8903	21.1501	RFX-AP_peak_99	Promoter	NR_121645	-651
chr1	148009125	148009282	158	148009222	31	11.8476	4.1721	7.65689	RFX-AP_peak_100		NR_104086	15058
chr1	148009374	148009690	317	148009607	34	13.7757	4.49871	9.50002	RFX-AP_peak_101		NR_104086	15386
chr1	149033312	149033415	104	149033367	35	13.3451	4.27046	9.0869	RFX-AP_peak_102		NR_104217	76361
chr1	149034344	149034624	281	149034410	37	15.2727	4.66258	10.9371	RFX-AP_peak_103		NR_104217	75241
chr1	149034899	149035106	208	149034977	30	10.4868	3.82244	6.36337	RFX-AP_peak_104		NR_104217	74722
chr1	149035220	149035470	251	149035381	79	53.8872	9.90099	48.575	RFX-AP_peak_105		NR_104217	74380
chr1	152186679	152186791	113	152186717	20	7.41128	3.63322	3.47392	RFX-AP_peak_106		NM_001009931	9937
chr1	155161251	155161430	180	155161332	14	7.31699	4.37318	3.39231	RFX-AP_peak_107		NM_002456	1365
chr1	156186200	156186683	484	156186334	180	169.154	19.5464	162.414	RFX-AP_peak_108		NM_001199653	3663
chr1	164510329	164510480	152	164510398	39	38.6486	14.3885	33.6441	RFX-AP_peak_109	Enhancer	NM_002585	-18192
chr1	168318215	168318320	106	168318296	24	18.7529	8.47458	14.2873	RFX-AP_peak_110	Enhancer	NR_030284	-26494
chr1	203889662	203889803	142	203889708	15	10.1282	5.80814	6.02286	RFX-AP_peak_111		NM_001304464	59020
chr1	210827225	210827393	169	210827307	41	38.5048	13.5484	33.5039	RFX-AP_peak_112		NM_001170580	324669
chr1	216832149	216832295	147	216832210	28	24.6002	10.5273	19.9518	RFX-AP_peak_113		NM_001243518	64592
chr1	218178412	218178523	112	218178467	20	15.3059	7.62318	10.9669	RFX-AP_peak_114	Enhancer	NR_110794	-38379
chr1	218748361	218748490	130	218748412	15	10.1282	5.80814	6.02286	RFX-AP_peak_115		NR_125715	132458
chr1	224199737	224199842	106	224199772	34	12.2586	4.03226	8.04767	RFX-AP_peak_116	Enhancer	NR_132119	-19444
chr1	224200476	224200623	148	224200538	59	32.0163	6.89655	27.1659	RFX-AP_peak_117	Enhancer	NR_132119	-20204
chr1	224201208	224201564	357	224201474	39	15.6149	4.57143	11.2645	RFX-AP_peak_118	Enhancer	NR_132119	-21040
chr1	224202475	224202655	181	224202562	86	58.0588	9.88636	52.6838	RFX-AP_peak_119	Enhancer	NR_132119	-22219
chr1	236260405	236260700	296	236260604	42	35.3128	11.5903	30.3823	RFX-AP_peak_120	Enhancer	NM_002508	-32072
chr1	237280930	237281095	166	237281019	46	48.6804	17.0614	43.4567	RFX-AP_peak_121		NM_001035	75311
chr1	237766337	237766644	308	237766510	47	45.5029	14.9533	40.3418	RFX-AP_peak_122		NR_039626	132072
chr1	240348200	240348465	266	240348330	38	37.4794	14.1304	32.5008	RFX-AP_peak_123		NM_020066	93148
chr1	249240174	249240277	104	249240242	21	11.9649	5.58376	7.76923	RFX-AP_peak_124		NM_170725	39784
chr10	1282057	1282294	238	1282141	21	14.1213	6.70732	9.8316	RFX-AP_peak_125		NR_015376	76468
chr10	5704498	5704648	151	5704570	43	40.4577	13.8365	35.4114	RFX-AP_peak_126		NM_024701	3985
chr10	5814440	5814577	138	5814516	27	21.5586	9.15033	17.0022	RFX-AP_peak_127		NM_001494	41003
chr10	8374924	8375063	140	8374981	28	24.6002	10.5273	19.9518	RFX-AP_peak_128	Enhancer	NR_108058	-64726
chr10	14143682	14143826	145	14143750	27	23.3811	10.1642	18.7683	RFX-AP_peak_129		NR_120638	27471
chr10	29336516	29336646	131	29336564	22	17.5247	8.3492	13.1023	RFX-AP_peak_130		NM_001278522	201244
chr10	35310547	35310718	172	35310632	72	85.3131	24.7458	79.5524	RFX-AP_peak_131		NM_001198779	52625
chr10	35768481	35768580	100	35768529	18	13.1674	6.89716	8.91635	RFX-AP_peak_132		NM_153368	-125807
chr10	38776403	38776557	155	38776485	72	40.0295	7.34406	34.9933	RFX-AP_peak_133		NR_024497	59406
chr10	38777286	38777388	103	38777314	46	17.6989	4.52794	13.2696	RFX-AP_peak_134		NR_024497	60263
chr10	38778057	38778196	140	38778131	62	29.7079	5.98859	24.9209	RFX-AP_peak_135		NR_024497	61053
chr10	38784784	38785001	218	38784941	57	28.7345	6.27027	23.973	RFX-AP_peak_136		NR_024497	67819
chr10	38787839	38788061	223	38787905	50	22.1022	5.29046	17.5294	RFX-AP_peak_137		NR_024497	70876
chr10	38791727	38791830	104	38791759	45	17.7886	4.63243	13.3563	RFX-AP_peak_138		NR_024497	74705
chr10	38797286	38797411	126	38797343	28	10.0293	3.84615	5.93276	RFX-AP_peak_139		NR_024497	80275
chr10	38804291	38804394	104	38804337	36	15.5996	4.86842	11.2498	RFX-AP_peak_140		NR_024497	87269
chr10	38805856	38806005	150	38805928	66	42.4746	8.81579	37.3848	RFX-AP_peak_141		NR_024497	88857
chr10	38806271	38806401	131	38806331	40	18.8299	5.43046	14.3614	RFX-AP_peak_142		NR_024497	89262
chr10	38814501	38814722	222	38814575	61	24.0947	4.84754	19.4613	RFX-AP_peak_143		NR_024497	97538
chr10	38817264	38817411	148	38817326	50	19.105	4.55764	14.6281	RFX-AP_peak_144		NR_024497	100264
chr10	38818283	38818484	202	38818396	45	17.3253	4.51423	12.9113	RFX-AP_peak_145		NR_024497	101310
chr10	38818635	38818795	161	38818721	68	37.2483	7.14286	32.2749	RFX-AP_peak_146		NR_024497	101641
chr10	38872085	38872230	146	38872150	63	30.914	6.17165	26.0952	RFX-AP_peak_147	Enhancer	NR_045000	-117569
chr10	38873714	38873946	233	38873794	67	29.3113	5.46624	24.536	RFX-AP_peak_148	Enhancer	NR_045000	-115897
chr10	38874071	38874193	123	38874128	58	22.4272	4.71246	17.8446	RFX-AP_peak_149	Enhancer	NR_045000	-115595
chr10	38880985	38881112	128	38881052	41	12.5925	3.62694	8.36689	RFX-AP_peak_150	Enhancer	NR_045000	-108678
chr10	38881710	38881859	150	38881786	48	17.1561	4.24978	12.7478	RFX-AP_peak_151	Enhancer	NR_045000	-107942
chr10	38883515	38883618	104	38883549	37	11.1962	3.52178	7.0356	RFX-AP_peak_152	Enhancer	NR_045000	-106160
chr10	38887006	38887134	129	38887059	37	17.3607	5.32213	12.9456	RFX-AP_peak_153	Enhancer	NR_045000	-102657
chr10	39076667	39076797	131	39076734	54	24.5202	5.51655	19.8754	RFX-AP_peak_154		NR_045000	87005
chr10	39076994	39077097	104	39077024	38	12.3384	3.75361	8.12398	RFX-AP_peak_155		NR_045000	87319
chr10	39078122	39078235	114	39078163	50	18.4384	4.40415	13.9846	RFX-AP_peak_156		NR_045000	88452
chr10	39079031	39079142	112	39079076	59	22.7463	4.70958	18.1536	RFX-AP_peak_157		NR_045000	89360
chr10	39079375	39079605	231	39079488	87	44.7818	6.8323	39.6342	RFX-AP_peak_158		NR_045000	89763
chr10	39083755	39083854	100	39083804	60	17.3599	3.63745	12.9449	RFX-AP_peak_159		NR_045000	94078
chr10	39084604	39084703	100	39084649	43	10.6312	3.08339	6.50085	RFX-AP_peak_160		NR_045000	94927
chr10	39085844	39086010	167	39085936	89	43.703	6.46552	38.5817	RFX-AP_peak_161		NR_045000	96200
chr10	39094287	39094419	133	39094349	68	32.4315	6.03675	27.5684	RFX-AP_peak_162		NR_045000	104626
chr10	39098349	39098470	122	39098406	41	11.9485	3.47395	7.75348	RFX-AP_peak_163		NR_045000	108683
chr10	39104827	39104996	170	39104895	77	32.2776	5.30973	27.4187	RFX-AP_peak_164		NR_045000	115185
chr10	39106301	39106407	107	39106353	59	18.5976	3.90371	14.1388	RFX-AP_peak_165		NR_045000	116627
chr10	39107250	39107391	142	39107305	77	30.0741	4.93047	25.2781	RFX-AP_peak_166		NR_045000	117594
chr10	39111242	39111341	100	39111280	55	16.2388	3.66013	11.866	RFX-AP_peak_167		NR_045000	121565
chr10	39111949	39112072	124	39112015	76	32.0714	5.33981	27.2196	RFX-AP_peak_168		NR_045000	122284
chr10	39115592	39115726	135	39115657	44	12.9768	3.5461	8.73566	RFX-AP_peak_169		NR_045000	125932
chr10	39119408	39119514	107	39119467	49	17.9666	4.36681	13.5284	RFX-AP_peak_170		NR_045000	129734
chr10	39120456	39120619	164	39120527	78	39.9937	6.70628	34.9582	RFX-AP_peak_171		NR_045000	130811
chr10	39121400	39121535	136	39121460	64	28.3131	5.49915	23.5633	RFX-AP_peak_172		NR_045000	131741
chr10	39124467	39124575	109	39124548	47	14.1881	3.65019	9.89574	RFX-AP_peak_173		NR_045000	134794
chr10	39125470	39125670	201	39125591	51	17.6545	4.16333	13.2271	RFX-AP_peak_174		NR_045000	135843
chr10	39128552	39128660	109	39128608	59	23.054	4.77327	18.452	RFX-AP_peak_175		NR_045000	138879
chr10	39128809	39128982	174	39128908	98	56.3688	8.00971	51.0172	RFX-AP_peak_176		NR_045000	139169
chr10	39132105	39132250	146	39132175	43	12.923	3.58891	8.68413	RFX-AP_peak_177		NR_045000	142451
chr10	39136644	39136784	141	39136694	49	14.4934	3.61011	10.1874	RFX-AP_peak_178		NR_045000	146987
chr10	39137153	39137278	126	39137242	46	13.0722	3.46352	8.82761	RFX-AP_peak_179		NR_045000	147489
chr10	39138099	39138230	132	39138178	59	21.27	4.41177	16.7231	RFX-AP_peak_180		NR_045000	148438
chr10	39138798	39138957	160	39138884	89	45.1949	6.73653	40.0393	RFX-AP_peak_181		NR_045000	149151
chr10	39140221	39140327	107	39140281	57	19.3766	4.15771	14.8907	RFX-AP_peak_182		NR_045000	150547
chr10	39144129	39144259	131	39144195	71	32.6833	5.82996	27.8145	RFX-AP_peak_183		NR_045000	154467
chr10	39149114	39149267	154	39149203	63	24.5639	4.8048	19.9179	RFX-AP_peak_184		NR_045000	159464
chr10	39151091	39151225	135	39151163	52	18.4475	4.27075	13.9934	RFX-AP_peak_185		NR_045000	161431
chr10	39151360	39151459	100	39151419	44	13.8475	3.74376	9.56905	RFX-AP_peak_186		NR_045000	161683
chr10	42355450	42355747	298	42355540	109	29.5823	3.6448	24.7993	RFX-AP_peak_187		NR_024380	507894
chr10	42356038	42356320	283	42356124	99	20.656	2.97796	16.1286	RFX-AP_peak_188		NR_024380	507314
chr10	42356418	42356521	104	42356482	87	14.2535	2.53456	9.95639	RFX-AP_peak_189		NR_024380	507023
chr10	42356621	42356843	223	42356683	106	22.5805	3.0346	17.9928	RFX-AP_peak_190		NR_024380	506761
chr10	42356939	42357139	201	42357013	114	25.5474	3.15934	20.8727	RFX-AP_peak_191		NR_024380	506454
chr10	42363372	42363476	105	42363406	100	16.0555	2.52943	11.6891	RFX-AP_peak_192		NR_024380	500069
chr10	42364684	42364837	154	42364770	134	33.2876	3.443	28.4043	RFX-AP_peak_193		NR_024380	498732
chr10	42365058	42365431	374	42365379	122	27.6886	3.20146	22.9539	RFX-AP_peak_194		NR_024380	498248
chr10	42369577	42369696	120	42369640	103	22.2749	3.06062	17.696	RFX-AP_peak_195		NR_024380	493856
chr10	42370701	42370810	110	42370756	76	12.4591	2.50896	8.23952	RFX-AP_peak_196		NR_024380	492737
chr10	42379871	42379977	107	42379914	129	18.1017	2.38313	13.659	RFX-AP_peak_197		NR_024380	483569
chr10	42383476	42383784	309	42383545	185	22.7542	2.26415	18.1613	RFX-AP_peak_198		NR_024380	479863
chr10	42384448	42384612	165	42384562	179	17.8458	2.05315	13.4117	RFX-AP_peak_199		NR_024380	478963
chr10	42384940	42385327	388	42385005	198	24.27	2.266	19.6318	RFX-AP_peak_200		NR_024380	478359
chr10	42385545	42385691	147	42385615	200	24.6914	2.27479	20.0402	RFX-AP_peak_201		NR_024380	477875
chr10	42388308	42388498	191	42388368	199	17.8766	1.97336	13.4416	RFX-AP_peak_202		NR_024380	475090
chr10	42389329	42389527	199	42389385	195	16.2237	1.91294	11.8516	RFX-AP_peak_203		NR_024380	474065
chr10	42391429	42391535	107	42391484	173	12.1288	1.78792	7.92515	RFX-AP_peak_204		NR_024380	472011
chr10	42393723	42393877	155	42393810	198	23.2986	2.22173	18.6902	RFX-AP_peak_205		NR_024380	469693
chr10	42395938	42396192	255	42396155	164	13.6056	1.89808	9.33678	RFX-AP_peak_206		NR_024380	467428
chr10	42396588	42396720	133	42396640	168	16.9857	2.06047	12.5838	RFX-AP_peak_207		NR_024380	466839
chr10	42396849	42396961	113	42396905	176	20.5527	2.20396	16.0289	RFX-AP_peak_208		NR_024380	466588
chr10	42398565	42398861	297	42398728	147	16.9041	2.17136	12.5049	RFX-AP_peak_209		NR_024380	464780
chr10	42399239	42399527	289	42399307	156	24.2747	2.5454	19.6364	RFX-AP_peak_210		NR_024380	464110
chr10	42400130	42400729	600	42400411	192	47.3261	3.4825	42.1277	RFX-AP_peak_211		NR_024380	463063
chr10	42401818	42402038	221	42401967	101	15.3098	2.45016	10.9707	RFX-AP_peak_212		NR_024380	461565
chr10	42406571	42406770	200	42406741	50	9.06071	2.55511	5.01961	RFX-AP_peak_213		NR_024380	456822
chr10	42406977	42407077	101	42407006	54	12.5293	3.03365	8.3066	RFX-AP_peak_214		NR_024380	456466
chr10	42407378	42407695	318	42407589	75	28.3842	4.7619	23.6313	RFX-AP_peak_215		NR_024380	455956
chr10	42408247	42408369	123	42408302	73	27.4983	4.72542	22.7689	RFX-AP_peak_216		NR_024380	455185
chr10	42409171	42409425	255	42409252	89	39.8256	5.79897	34.7953	RFX-AP_peak_217		NR_024380	454195
chr10	42418235	42418376	142	42418321	24	14.3853	6.18812	10.0836	RFX-AP_peak_218		NR_024380	445187
chr10	42428663	42428818	156	42428741	33	26.9031	10.1796	22.1901	RFX-AP_peak_219		NR_024380	434752
chr10	42447663	42447803	141	42447748	30	21.496	8.28877	16.9417	RFX-AP_peak_220		NR_024380	415760
chr10	42527384	42527637	254	42527444	118	28.1477	3.31384	23.4019	RFX-AP_peak_221		NR_024380	335982
chr10	42527950	42528154	205	42528059	196	71.4382	4.92746	65.8587	RFX-AP_peak_222		NR_024380	335441
chr10	42529269	42530007	739	42529429	190	61.2905	4.37071	55.8607	RFX-AP_peak_223		NR_024380	333855
chr10	42530138	42530438	301	42530222	128	21.7535	2.65377	17.1917	RFX-AP_peak_224		NR_024380	333205
chr10	42530502	42530767	266	42530635	138	25.1399	2.78	20.4774	RFX-AP_peak_225		NR_024380	332858
chr10	42532434	42532605	172	42532524	158	32.9486	3.05769	28.0727	RFX-AP_peak_226		NR_024380	330973
chr10	42533807	42533917	111	42533879	136	24.5739	2.76377	19.9275	RFX-AP_peak_227		NR_024380	329631
chr10	42534618	42534769	152	42534729	117	19.7415	2.62923	15.244	RFX-AP_peak_228		NR_024380	328799
chr10	42535146	42535257	112	42535203	116	20.1511	2.67429	15.6391	RFX-AP_peak_229		NR_024380	328291
chr10	42535931	42536055	125	42535999	85	10.4553	2.17227	6.33346	RFX-AP_peak_230		NR_024380	327500
chr10	42536852	42536981	130	42536940	142	37.9873	3.66197	32.9969	RFX-AP_peak_231		NR_024380	326576
chr10	42537614	42537761	148	42537696	87	13.6511	2.4726	9.38027	RFX-AP_peak_232		NR_024380	325805
chr10	42538574	42538680	107	42538598	79	10.65	2.2618	6.51856	RFX-AP_peak_233		NR_024380	324866
chr10	42539907	42540040	134	42539995	140	42.1521	4.04243	37.0698	RFX-AP_peak_234		NR_024380	323519
chr10	42540670	42540820	151	42540749	85	14.6413	2.60606	10.3295	RFX-AP_peak_235		NR_024380	322748
chr10	42541616	42541749	134	42541667	91	17.1649	2.77025	12.7563	RFX-AP_peak_236		NR_024380	321810
chr10	42542962	42543103	142	42543051	139	51.5429	4.91919	46.2691	RFX-AP_peak_237		NR_024380	320460
chr10	42543717	42543884	168	42543810	82	19.2719	3.19231	14.789	RFX-AP_peak_238		NR_024380	319692
chr10	42544567	42544815	249	42544651	117	45.4469	5.09719	40.2869	RFX-AP_peak_239		NR_024380	318802
chr10	42545168	42545273	106	42545227	61	13.9983	3.05118	9.71415	RFX-AP_peak_240		NR_024380	318272
chr10	42545997	42546175	179	42546073	138	74.9355	7.67532	69.307	RFX-AP_peak_241		NR_024380	317407
chr10	42596840	42597194	355	42597075	194	63.794	4.45409	58.3254	RFX-AP_peak_242		NR_024380	266476
chr10	42597490	42597608	119	42597552	126	24.5946	2.89162	19.9476	RFX-AP_peak_243		NR_024380	265944
chr10	42597680	42597909	230	42597776	175	51.4139	4.00364	46.1429	RFX-AP_peak_244		NR_024380	265698
chr10	42597980	42598227	248	42598100	185	57.4764	4.21769	52.1098	RFX-AP_peak_245		NR_024380	265389
chr10	42598313	42598564	252	42598379	132	27.2372	3.00837	22.5138	RFX-AP_peak_246		NR_024380	265054
chr10	42598663	42598765	103	42598714	111	17.5845	2.52651	13.1599	RFX-AP_peak_247		NR_024380	264779
chr10	42599073	42599415	343	42599135	158	40.7155	3.57384	35.6636	RFX-AP_peak_248		NR_024380	264249
chr10	42599537	42600492	956	42599646	183	55.4452	4.12186	50.108	RFX-AP_peak_249		NR_024380	263478
chr10	42632418	42632517	100	42632474	23	13.6509	6.03015	9.3801	RFX-AP_peak_250		NR_024380	231025
chr10	42640756	42640885	130	42640830	31	16.6241	5.90406	12.2345	RFX-AP_peak_251		NR_024380	222672
chr10	42661426	42661529	104	42661466	30	12.1279	4.3662	7.92496	RFX-AP_peak_252		NR_024380	202015
chr10	42791067	42791175	109	42791115	26	10.3761	4.16667	6.2579	RFX-AP_peak_253		NR_024380	72372
chr10	42792699	42792845	147	42792761	48	24.3229	6.11735	19.6831	RFX-AP_peak_254		NR_024380	70721
chr10	42794756	42794867	112	42794808	51	21.9071	5.14852	17.3408	RFX-AP_peak_255		NR_024380	68681
chr10	42796919	42797046	128	42796982	51	18.9958	4.45969	14.5224	RFX-AP_peak_256		NR_024380	66510
chr10	42799520	42799634	115	42799576	39	11.5712	3.4965	7.39317	RFX-AP_peak_257		NR_024380	63916
chr10	42799718	42799836	119	42799778	47	16.6269	4.1958	12.2372	RFX-AP_peak_258		NR_024380	63716
chr10	42800831	42800959	129	42800864	30	6.7888	2.73369	2.90252	RFX-AP_peak_259		NR_024380	62598
chr10	42808150	42808287	138	42808219	52	21.0173	4.84904	16.4777	RFX-AP_peak_260		NR_024380	55274
chr10	42809807	42809952	146	42809871	60	26.019	5.33217	21.3303	RFX-AP_peak_261		NR_024380	53613
chr10	42814059	42814161	103	42814107	62	21.9753	4.36893	17.4069	RFX-AP_peak_262		NR_024380	49383
chr10	42815333	42815460	128	42815385	57	21.2473	4.53479	16.7011	RFX-AP_peak_263		NR_024380	48096
chr10	42816475	42816583	109	42816517	50	17.5804	4.2114	13.1561	RFX-AP_peak_264		NR_024380	46964
chr10	42817228	42817412	185	42817346	54	21.9735	4.91071	17.4052	RFX-AP_peak_265		NR_024380	46173
chr10	42817488	42818118	631	42817863	85	48.5423	7.78986	43.3229	RFX-AP_peak_266		NR_024380	45690
chr10	43261760	43261923	164	43261845	55	60.0521	19.3103	54.6431	RFX-AP_peak_267	Enhancer	NM_014753	-16112
chr10	98561286	98561588	303	98561461	115	128.095	25.4386	121.918	RFX-AP_peak_268		NR_030338	27084
chr10	99292328	99292476	149	99292392	39	32.5392	11.1732	27.6731	RFX-AP_peak_269		NM_024954	33763
chr10	103124571	103124692	122	103124631	23	18.6621	8.71221	14.1999	RFX-AP_peak_270		NM_001256856	10842
chr10	105010763	105010960	198	105010862	24	19.5035	8.8968	15.0136	RFX-AP_peak_271		NM_001143909	5218
chr10	115897759	115897864	106	115897826	21	15.0421	7.21311	10.7149	RFX-AP_peak_272		NR_031747	36126
chr10	119713722	119713880	159	119713802	48	46.6658	15.1703	41.4815	RFX-AP_peak_273		NM_014904	92313
chr10	119941152	119941276	125	119941206	19	12.4808	6.26959	8.26002	RFX-AP_peak_274		NR_026939	134882
chr10	125919466	125919655	190	125919578	28	23.7844	10.0694	19.1601	RFX-AP_peak_275	Enhancer	NM_001270765	-66438
chr10	126116894	126116994	101	126116932	20	13.4648	6.58307	9.20164	RFX-AP_peak_276	Enhancer	NM_000274	-9399
chr10	126677019	126677146	128	126677096	19	10.3336	5.12821	6.21739	RFX-AP_peak_277		NM_022802	39370
chr10	129020844	129020992	149	129020917	23	18.3087	8.51064	13.8586	RFX-AP_peak_278		NM_001039762	-26496
chr10	129595702	129595892	191	129595801	41	34.1117	11.3208	29.2088	RFX-AP_peak_279		NM_207426	60259
chr10	130177845	130177989	145	130177919	22	15.6173	7.27848	11.2669	RFX-AP_peak_280		NR_120619	93703
chr10	130262597	130262930	334	130262792	147	157.993	24.9578	151.522	RFX-AP_peak_281		NR_120619	178550
chr10	132202629	132202757	129	132202715	19	12.5522	6.30915	8.3285	RFX-AP_peak_282		NM_006541	268054
chr10	132974773	132974872	100	132974783	14	6.84101	4.10959	2.95074	RFX-AP_peak_283		NR_120623	81342
chr10	134177834	134178032	199	134177943	69	59.4319	13.9165	54.0329	RFX-AP_peak_284		NM_001309474	27322
chr10	134178239	134178352	114	134178309	32	18.7537	6.6	14.2881	RFX-AP_peak_285		NM_001309474	27685
chr10	135462705	135462832	128	135462764	29	12.5172	4.61538	8.29492	RFX-AP_peak_286	Enhancer	NM_001080998	-22470
chr10	135490980	135491142	163	135491065	89	27.7951	4.04131	23.0577	RFX-AP_peak_287	Enhancer	NM_001080998	-50762
chr10	135499740	135499933	194	135499782	78	13.0713	2.54674	8.82672	RFX-AP_peak_288	Enhancer	NM_001080998	-59538
chr10	135500008	135501395	1388	135500237	149	55.2506	4.94071	49.9166	RFX-AP_peak_289	Enhancer	NM_001080998	-60403
chr11	196022	196568	547	196201	24	11.7128	4.96032	7.52766	RFX-AP_peak_290	Promoter	NM_001286136	-466
chr11	519833	520008	176	519915	13	6.82614	4.25532	2.93689	RFX-AP_peak_291	Enhancer	NM_203386	-12638
chr11	585431	585593	163	585518	25	17.2212	7.38636	12.8108	RFX-AP_peak_292		NM_001286581	9066
chr11	642719	642858	140	642795	30	23.6138	9.36556	18.9948	RFX-AP_peak_293		NM_000797	5484
chr11	975536	975635	100	975559	15	8.82088	5.04732	4.79269	RFX-AP_peak_294		NM_012305	49777
chr11	1016671	1017024	354	1016893	31	17.8051	6.38723	13.3722	RFX-AP_peak_295		NM_005961	19858
chr11	1092813	1093176	364	1092896	21	11.6594	5.4321	7.47621	RFX-AP_peak_296		NM_002457	18120
chr11	1093283	1093438	156	1093366	26	15.9654	6.53753	11.6026	RFX-AP_peak_297		NM_002457	18486
chr11	1212789	1213113	325	1212888	39	38.1885	14.1343	33.195	RFX-AP_peak_298		NM_002458	-31344
chr11	1213291	1213498	208	1213438	16	10.4858	5.80205	6.36248	RFX-AP_peak_299		NM_002458	-30900
chr11	6831690	6831828	139	6831767	28	24.6002	10.5273	19.9518	RFX-AP_peak_300	Enhancer	NM_003696	-14620
chr11	10529406	10529540	135	10529474	52	28.3733	6.78617	23.6206	RFX-AP_peak_301		NR_039705	400
chr11	10529852	10529958	107	10529920	38	16.7559	5.01285	12.3616	RFX-AP_peak_302	Promoter	NR_039705	-32
chr11	10530407	10530543	137	10530474	61	36.7507	7.93854	31.7882	RFX-AP_peak_303	Promoter	NM_001190702	248
chr11	10530722	10531305	584	10531202	91	68.5333	11.8252	62.9856	RFX-AP_peak_304	Promoter	NM_001190702	-291
chr11	19226051	19226153	103	19226072	22	17.5247	8.3492	13.1023	RFX-AP_peak_305		NM_003476	6016
chr11	23609750	23609849	100	23609814	18	13.1674	6.89716	8.91635	RFX-AP_peak_306	Enhancer	NR_107021	-169064
chr11	43653052	43653212	161	43653121	15	9.41163	5.38721	5.34722	RFX-AP_peak_307	Enhancer	NM_016142	-49011
chr11	45848188	45848339	152	45848252	37	29.1308	10.1064	24.3597	RFX-AP_peak_308	Enhancer	NM_001127457	-20405
chr11	48765433	48765580	148	48765489	23	14.2256	6.31579	9.93007	RFX-AP_peak_309		NM_001005512	255162
chr11	48805114	48805229	116	48805156	32	17.193	5.96745	12.7834	RFX-AP_peak_310	Enhancer	NM_001206626	-247980
chr11	48810240	48810360	121	48810312	37	18.1818	5.59647	13.7361	RFX-AP_peak_311	Enhancer	NM_001206626	-242852
chr11	48829697	48829799	103	48829758	38	16.4687	4.92424	12.0852	RFX-AP_peak_312	Enhancer	NM_001206626	-223404
chr11	48839522	48839682	161	48839595	24	8.05104	3.50631	4.07316	RFX-AP_peak_313	Enhancer	NM_001206626	-213550
chr11	48845509	48845608	100	48845582	33	13.6211	4.55154	9.35159	RFX-AP_peak_314	Enhancer	NM_001206626	-207593
chr11	48849587	48849686	100	48849641	35	15.0253	4.79361	10.6989	RFX-AP_peak_315	Enhancer	NM_001206626	-203515
chr11	48859319	48859455	137	48859380	64	31.9381	6.31068	27.0907	RFX-AP_peak_316	Enhancer	NM_001206626	-193765
chr11	48861862	48861968	107	48861947	45	16.6932	4.35606	12.3011	RFX-AP_peak_317	Enhancer	NM_001206626	-191237
chr11	48863677	48863811	135	48863737	48	17.7439	4.38675	13.3131	RFX-AP_peak_318	Enhancer	NM_001206626	-189408
chr11	48876928	48877038	111	48876975	34	16.1867	5.30303	11.8159	RFX-AP_peak_319	Enhancer	NM_001206626	-176169
chr11	48878676	48878816	141	48878764	33	12.091	4.06699	7.88991	RFX-AP_peak_320	Enhancer	NM_001206626	-174406
chr11	48880494	48880633	140	48880564	46	20.4483	5.24554	15.9271	RFX-AP_peak_321	Enhancer	NM_001206626	-172588
chr11	48882568	48882713	146	48882633	51	23.5768	5.57342	18.9591	RFX-AP_peak_322	Enhancer	NM_001206626	-170511
chr11	48887730	48887882	153	48887808	41	16.0053	4.50161	11.6409	RFX-AP_peak_323	Enhancer	NM_001206626	-165346
chr11	48888231	48888514	284	48888370	45	18.2313	4.74716	13.784	RFX-AP_peak_324	Enhancer	NM_001206626	-164779
chr11	48892932	48893089	158	48893013	53	22.6715	5.15759	18.0809	RFX-AP_peak_325	Enhancer	NM_001206626	-160141
chr11	48894741	48894859	119	48894798	62	29.9294	6.04027	25.1371	RFX-AP_peak_326	Enhancer	NM_001206626	-158352
chr11	48897194	48897311	118	48897265	39	13.5136	3.99202	9.2485	RFX-AP_peak_327	Enhancer	NM_001206626	-155899
chr11	48899022	48899240	219	48899092	49	23.3839	5.73394	18.7708	RFX-AP_peak_328	Enhancer	NM_001206626	-154021
chr11	48932991	48933123	133	48933048	35	17.6559	5.6872	13.2284	RFX-AP_peak_329	Enhancer	NM_001206626	-120095
chr11	48946512	48946645	134	48946580	56	27.5294	6.07029	22.799	RFX-AP_peak_330	Enhancer	NM_001206626	-106573
chr11	48948347	48948449	103	48948374	33	12.2028	4.10133	7.99409	RFX-AP_peak_331	Enhancer	NM_001206626	-104754
chr11	48948993	48949126	134	48949063	52	24.9287	5.82418	20.2715	RFX-AP_peak_332	Enhancer	NM_001206626	-104092
chr11	48953355	48953507	153	48953430	64	36.1358	7.35294	31.1876	RFX-AP_peak_333	Enhancer	NM_001206626	-99721
chr11	48953678	48953815	138	48953753	46	21.016	5.4023	16.4764	RFX-AP_peak_334	Enhancer	NM_001206626	-99405
chr11	48956621	48956731	111	48956668	45	18.2126	4.74227	13.7659	RFX-AP_peak_335	Enhancer	NM_001206626	-96476
chr11	48961033	48961174	142	48961100	59	31.376	6.72646	26.5446	RFX-AP_peak_336	Enhancer	NM_001206626	-92048
chr11	48961787	48961887	101	48961843	30	10.2971	3.76214	6.18268	RFX-AP_peak_337	Enhancer	NM_001206626	-91315
chr11	50671085	50671230	146	50671150	55	37.0151	9.04685	32.047	RFX-AP_peak_338		NR_024504	302840
chr11	50676319	50676430	112	50676358	25	9.42106	3.91566	5.35611	RFX-AP_peak_339		NR_024504	308057
chr11	50676695	50676834	140	50676784	32	14.841	5.08475	10.5217	RFX-AP_peak_340		NR_024504	308447
chr11	50701739	50701877	139	50701808	18	8.14633	4.20354	4.16206	RFX-AP_peak_341		NR_024504	333490
chr11	50714799	50714900	102	50714835	34	14.851	4.84765	10.5313	RFX-AP_peak_342		NR_024504	346532
chr11	50722530	50722642	113	50722560	44	16.4543	4.37318	12.0714	RFX-AP_peak_343		NR_024504	354268
chr11	50723975	50724116	142	50724031	29	6.84503	2.7959	2.95451	RFX-AP_peak_344		NR_024504	355728
chr11	50726797	50726930	134	50726845	35	9.43058	3.18302	5.36502	RFX-AP_peak_345		NR_024504	358546
chr11	50751923	50752057	135	50751998	40	15.508	4.45168	11.1617	RFX-AP_peak_346		NR_024504	383672
chr11	50762789	50762929	141	50762853	54	24.8592	5.60081	20.2036	RFX-AP_peak_347		NR_024504	394541
chr11	50778861	50778960	100	50778913	28	12.2392	4.63259	8.02898	RFX-AP_peak_348		NR_024504	410593
chr11	50779606	50779730	125	50779671	28	12.644	4.78548	8.41637	RFX-AP_peak_349		NR_024504	411350
chr11	50783024	50783176	153	50783096	48	33.7545	9.31559	28.8601	RFX-AP_peak_350		NR_024504	414782
chr11	51567260	51567380	121	51567307	64	23.1754	4.47658	18.5703	RFX-AP_peak_351		NM_001004703	52038
chr11	51569110	51569272	163	51569236	59	13.8873	3.09598	9.60743	RFX-AP_peak_352		NM_001004703	53909
chr11	51569630	51569801	172	51569705	71	19.5839	3.56259	15.0911	RFX-AP_peak_353		NM_001004703	54434
chr11	51570045	51570277	233	51570126	104	40.4874	5.06024	35.4405	RFX-AP_peak_354		NM_001004703	54879
chr11	51572055	51572217	163	51572147	110	38.5863	4.57921	33.5836	RFX-AP_peak_355		NM_001004703	56854
chr11	51573338	51573474	137	51573429	95	30.3625	4.14866	25.5581	RFX-AP_peak_356		NM_001004703	58124
chr11	51579455	51579674	220	51579604	136	48.5353	4.7274	43.316	RFX-AP_peak_357		NM_001004703	64283
chr11	51580462	51580908	447	51580830	115	31.3695	3.67321	26.5382	RFX-AP_peak_358		NM_001004703	65403
chr11	51582660	51583000	341	51582913	175	64.8876	4.98584	59.3949	RFX-AP_peak_359		NM_001004703	67548
chr11	51584707	51585016	310	51584924	160	51.4651	4.32215	46.1925	RFX-AP_peak_360		NM_001004703	69580
chr11	51586304	51586416	113	51586341	82	9.82951	2.13973	5.7435	RFX-AP_peak_361		NM_001004703	71078
chr11	51586788	51587063	276	51586895	179	61.1644	4.6024	55.7377	RFX-AP_peak_362		NM_001004703	71644
chr11	51588346	51588468	123	51588377	80	9.82202	2.16058	5.73637	RFX-AP_peak_363		NM_001004703	73125
chr11	51588835	51589122	288	51588939	176	62.5985	4.78249	57.1499	RFX-AP_peak_364		NM_001004703	73697
chr11	51590379	51590590	212	51590505	88	17.6596	2.87654	13.232	RFX-AP_peak_365		NM_001004703	75203
chr11	51590845	51591194	350	51591093	172	72.2738	5.69454	66.681	RFX-AP_peak_366		NM_001004703	75738
chr11	51591256	51591388	133	51591331	101	25.4464	3.41823	20.7749	RFX-AP_peak_367		NM_001004703	76040
chr11	51592483	51592623	141	51592554	81	21.4562	3.49233	16.9032	RFX-AP_peak_368		NM_001004703	77271
chr11	51592920	51593202	283	51593111	148	69.7452	6.44464	64.186	RFX-AP_peak_369		NM_001004703	77779
chr11	54890784	54890929	146	54890846	33	26.6697	10.0592	21.9628	RFX-AP_peak_370	Enhancer	NM_024114	-138801
chr11	54911887	54911986	100	54911919	25	14.0046	5.81655	9.72017	RFX-AP_peak_371	Enhancer	NM_024114	-117721
chr11	54956232	54956382	151	54956310	24	16.8936	7.46269	12.4946	RFX-AP_peak_372	Enhancer	NM_024114	-73351
chr11	54961659	54961798	140	54961725	24	19.0141	8.62069	14.5401	RFX-AP_peak_373	Enhancer	NM_024114	-67929
chr11	54979460	54979586	127	54979521	29	19.6875	7.65306	15.1917	RFX-AP_peak_374	Enhancer	NM_024114	-50135
chr11	54990237	54990384	148	54990304	33	20.6032	7.18816	16.0778	RFX-AP_peak_375	Enhancer	NM_024114	-39347
chr11	55001127	55001387	261	55001349	27	14.3786	5.6338	10.0772	RFX-AP_peak_376	Enhancer	NM_024114	-28401
chr11	55006662	55006768	107	55006713	32	16.3999	5.66038	12.0208	RFX-AP_peak_377	Enhancer	NM_024114	-22943
chr11	55008232	55008350	119	55008307	36	17.4811	5.48961	13.0622	RFX-AP_peak_378	Enhancer	NM_024114	-21367
chr11	55014612	55014887	276	55014663	36	10.965	3.52381	6.81764	RFX-AP_peak_379	Enhancer	NM_024114	-14908
chr11	55015438	55015545	108	55015497	47	17.3217	4.35967	12.9078	RFX-AP_peak_380	Enhancer	NM_024114	-14166
chr11	55021244	55021387	144	55021309	44	14.0383	3.78788	9.75222	RFX-AP_peak_381	Enhancer	NM_024114	-8342
chr11	55024578	55024708	131	55024655	42	14.8685	4.12272	10.5483	RFX-AP_peak_382	Enhancer	NM_024114	-5015
chr11	55025635	55025734	100	55025698	42	16.7387	4.61373	12.3448	RFX-AP_peak_383		NM_024114	-3973
chr11	55026359	55026497	139	55026436	41	17.7313	4.98812	13.3009	RFX-AP_peak_384		NM_024114	-3230
chr11	57222828	57222972	145	57222900	26	17.4018	7.23861	12.9855	RFX-AP_peak_385	Enhancer	NM_178570	-5110
chr11	62609063	62609281	219	62609201	30	20.9692	8.03109	16.4324	RFX-AP_peak_386	Promoter	NM_018093	-1544
chr11	67965861	67966006	146	67965921	33	25.9391	9.68661	21.2525	RFX-AP_peak_387		NM_016028	14850
chr11	68731466	68731579	114	68731522	19	10.8441	5.39084	6.70279	RFX-AP_peak_388		NM_198923	16932
chr11	70042424	70042578	155	70042493	50	44.2068	13.2468	39.0723	RFX-AP_peak_389	Enhancer	NM_003824	-6768
chr11	70217402	70217658	257	70217569	39	30.0967	10	25.3001	RFX-AP_peak_390		NM_138565	-27082
chr11	77597482	77597742	261	77597568	65	62.4378	16.4589	56.9932	RFX-AP_peak_391		NR_133637	65452
chr11	85194976	85195304	329	85195124	174	189.668	26.5554	182.412	RFX-AP_peak_392		NM_001142699	143174
chr11	93970907	93971229	323	93971103	28	14.0558	5.3407	9.76877	RFX-AP_peak_393	Enhancer	NM_001199206	-67735
chr11	102601825	102602044	220	102601914	24	15.4958	6.73854	11.1499	RFX-AP_peak_394	Enhancer	NM_001304441	-6250
chr11	126384666	126384815	150	126384731	25	20.604	9.21986	16.0784	RFX-AP_peak_395		NM_001254759	108664
chr11	129833243	129833386	144	129833314	26	22.1772	9.80123	17.6009	RFX-AP_peak_396		NM_199439	-15798
chr12	95431	95736	306	95666	41	30.4654	9.63303	25.6588	RFX-AP_peak_397		NR_130745	21859
chr12	272356	272522	167	272392	19	10.2821	5.10204	6.16837	RFX-AP_peak_398		NR_033859	-14107
chr12	1683506	1683627	122	1683555	22	13.4175	6.11702	9.15612	RFX-AP_peak_399		NM_152441	19764
chr12	2364970	2365257	288	2365166	53	44.7032	12.529	39.5573	RFX-AP_peak_400		NR_046769	-13828
chr12	2648417	2648545	129	2648490	16	8.65676	4.77528	4.63833	RFX-AP_peak_401		NR_046579	132905
chr12	2877514	2877676	163	2877578	25	16.4049	6.97051	12.0242	RFX-AP_peak_402		NR_033958	3240
chr12	17250582	17250853	272	17250669	42	37.3035	12.5731	32.3292	RFX-AP_peak_403		NR_036619	109037
chr12	20704321	20704545	225	20704434	144	171.112	30.8511	164.314	RFX-AP_peak_404		NM_001244683	-20365
chr12	27357024	27357172	149	27357099	37	30.9031	10.9827	26.0856	RFX-AP_peak_405	Enhancer	NM_015000	-39980
chr12	34367976	34368105	130	34368040	31	19.8424	7.27273	15.3399	RFX-AP_peak_406		NM_032834	192825
chr12	34372572	34372728	157	34372655	58	51.6285	14.0143	46.3523	RFX-AP_peak_407		NM_032834	197434
chr12	34399048	34399148	101	34399065	16	10.8379	6.00707	6.69695	RFX-AP_peak_408		NM_032834	223882
chr12	34427235	34427337	103	34427272	23	15.2076	6.81818	10.8741	RFX-AP_peak_409		NM_032834	252070
chr12	34833390	34833499	110	34833467	56	19.5798	4.25691	15.087	RFX-AP_peak_410		NM_032834	658229
chr12	34834026	34834136	111	34834081	54	16.4657	3.75171	12.0823	RFX-AP_peak_411		NM_032834	658865
chr12	34835432	34835677	246	34835490	55	15.1951	3.46749	10.8622	RFX-AP_peak_412		NM_032834	660339
chr12	34838617	34838742	126	34838670	65	19.9588	3.85965	15.4525	RFX-AP_peak_413		NM_032834	663464
chr12	34841401	34841627	227	34841524	103	49.4318	6.38821	44.1951	RFX-AP_peak_414		NM_032834	666298
chr12	34846267	34846526	260	34846391	92	36.8309	5.15235	31.8663	RFX-AP_peak_415		NM_032834	671181
chr12	34846604	34846718	115	34846675	58	16.5643	3.58445	12.177	RFX-AP_peak_416		NM_032834	671445
chr12	34846879	34847006	128	34846947	72	25.5812	4.45665	20.9058	RFX-AP_peak_417		NM_032834	671727
chr12	34847945	34848164	220	34848104	58	16.1872	3.51819	11.8164	RFX-AP_peak_418		NM_032834	672839
chr12	34850853	34851004	152	34850924	83	30.6042	4.69012	25.7938	RFX-AP_peak_419		NM_032834	675713
chr12	34852666	34852788	123	34852730	69	28.8208	5.21999	24.057	RFX-AP_peak_420		NM_032834	677511
chr12	34854160	34854287	128	34854221	57	25.426	5.45626	20.755	RFX-AP_peak_421		NM_032834	679008
chr12	34855351	34855453	103	34855375	34	11.6545	3.85463	7.47158	RFX-AP_peak_422		NM_032834	680186
chr12	37991861	37992038	178	37991930	44	23.7487	6.47482	19.1257	RFX-AP_peak_423	Enhancer	NM_001308340	-718607
chr12	37997525	37997671	147	37997591	41	15.7431	4.43038	11.388	RFX-AP_peak_424	Enhancer	NM_001308340	-712959
chr12	37999665	37999809	145	37999744	57	26.8147	5.78842	22.1042	RFX-AP_peak_425	Enhancer	NM_001308340	-710820
chr12	38006114	38006213	100	38006171	48	16.5016	4.10042	12.1168	RFX-AP_peak_426	Enhancer	NM_001308340	-704393
chr12	38006416	38006530	115	38006462	53	19.9289	4.5264	15.4238	RFX-AP_peak_427	Enhancer	NM_001308340	-704084
chr12	38007070	38007209	140	38007149	38	10.7234	3.34477	6.58805	RFX-AP_peak_428	Enhancer	NM_001308340	-703417
chr12	38008566	38008719	154	38008638	68	34.67	6.53409	29.7554	RFX-AP_peak_429	Enhancer	NM_001308340	-701914
chr12	38016337	38016504	168	38016422	76	50.7859	9.54151	45.5235	RFX-AP_peak_430	Enhancer	NM_001308340	-694136
chr12	38017133	38017238	106	38017189	37	15.5015	4.73225	11.1554	RFX-AP_peak_431	Enhancer	NM_001308340	-693371
chr12	38017877	38018038	162	38017949	30	10.4573	3.81304	6.33539	RFX-AP_peak_432	Enhancer	NM_001308340	-692599
chr12	38023729	38023850	122	38023788	24	8.1056	3.52609	4.12404	RFX-AP_peak_433	Enhancer	NM_001308340	-686767
chr12	38024367	38024466	100	38024401	32	12.8261	4.39414	8.59151	RFX-AP_peak_434	Enhancer	NM_001308340	-686140
chr12	38030963	38031063	101	38031023	38	13.9537	4.18904	9.67143	RFX-AP_peak_435	Enhancer	NM_001308340	-679544
chr12	38035046	38035147	102	38035102	45	16.9627	4.42308	12.5615	RFX-AP_peak_436	Enhancer	NM_001308340	-675460
chr12	38038059	38038193	135	38038130	52	24.3119	5.66239	19.6724	RFX-AP_peak_437	Enhancer	NM_001308340	-672431
chr12	38061094	38061223	130	38061155	40	22.6729	6.72131	18.0822	RFX-AP_peak_438	Enhancer	NM_001308340	-649398
chr12	38063495	38063611	117	38063562	37	16.9815	5.19836	12.5798	RFX-AP_peak_439	Enhancer	NM_001308340	-647004
chr12	38066887	38066993	107	38066911	35	14.2611	4.5512	9.96373	RFX-AP_peak_440	Enhancer	NM_001308340	-643617
chr12	38074234	38074334	101	38074287	29	14.3018	5.29101	10.0029	RFX-AP_peak_441	Enhancer	NM_001308340	-636273
chr12	38082444	38082578	135	38082565	22	7.24099	3.37739	3.32164	RFX-AP_peak_442	Enhancer	NM_001308340	-628046
chr12	38084022	38084172	151	38084092	38	17.595	5.2774	13.1699	RFX-AP_peak_443	Enhancer	NM_001308340	-626460
chr12	38096410	38096533	124	38096487	27	10.2504	4.01722	6.13846	RFX-AP_peak_444	Enhancer	NM_001308340	-614085
chr12	38124395	38124494	100	38124462	29	10.6319	3.95778	6.50145	RFX-AP_peak_445	Enhancer	NM_001308340	-586112
chr12	38133442	38133575	134	38133492	22	10.8558	4.88323	6.71388	RFX-AP_peak_446	Enhancer	NM_001308340	-577048
chr12	38144014	38144122	109	38144062	28	15.524	5.95483	11.177	RFX-AP_peak_447	Enhancer	NM_001308340	-566489
chr12	38164745	38164887	143	38164826	34	22.8461	7.95455	18.2508	RFX-AP_peak_448	Enhancer	NM_001308340	-545741
chr12	38197234	38197333	100	38197292	24	13.0466	5.55556	8.80296	RFX-AP_peak_449	Enhancer	NM_001308340	-513273
chr12	38248566	38248704	139	38248633	33	21.754	7.69231	17.1922	RFX-AP_peak_450	Enhancer	NM_001308340	-461922
chr12	38443510	38443611	102	38443550	25	15.2538	6.40394	10.9189	RFX-AP_peak_451	Enhancer	NM_001308340	-266996
chr12	38444776	38444878	103	38444805	24	12.6789	5.38793	8.44984	RFX-AP_peak_452	Enhancer	NM_001308340	-265730
chr12	38448802	38448947	146	38448862	42	31.3187	9.75057	26.4888	RFX-AP_peak_453	Enhancer	NM_001308340	-261682
chr12	38536591	38536877	287	38536810	50	44.2068	13.2468	39.0723	RFX-AP_peak_454	Enhancer	NM_001308340	-173823
chr12	38543743	38543900	158	38543820	44	37.5424	12.0321	32.5613	RFX-AP_peak_455	Enhancer	NM_001308340	-166735
chr12	38590742	38590868	127	38590807	25	14.7141	6.14657	10.3995	RFX-AP_peak_456	Enhancer	NM_001308340	-119752
chr12	41757406	41757568	163	41757485	56	58.6872	18.1529	53.3008	RFX-AP_peak_457		NM_013377	-74054
chr12	52831949	52832064	116	52832018	21	11.2369	5.22565	7.07439	RFX-AP_peak_458		NM_004693	-3897
chr12	66451374	66451478	105	66451418	24	18.1545	8.14332	13.7097	RFX-AP_peak_459	Enhancer	NR_106722	-33920
chr12	98495273	98495377	105	98495358	19	14.2261	7.26017	9.93007	RFX-AP_peak_460	Enhancer	NR_036189	-106099
chr12	115312284	115312433	150	115312400	16	9.80886	5.41401	5.72387	RFX-AP_peak_461	Enhancer	NM_005996	-190390
chr12	120267106	120267206	101	120267177	20	13.1706	6.42202	8.91937	RFX-AP_peak_462		NM_001206999	47939
chr12	127650451	127650665	215	127650570	66	57.9267	14.1949	52.5539	RFX-AP_peak_463	Enhancer	NR_104646	-105616
chr12	127650833	127651011	179	127650914	81	77.215	17.2632	71.5564	RFX-AP_peak_464	Enhancer	NR_104646	-105980
chr12	130023437	130023549	113	130023512	16	10.8379	6.00707	6.69695	RFX-AP_peak_465		NR_110058	330347
chr12	130787940	130788067	128	130787985	21	14.1972	6.74847	9.90445	RFX-AP_peak_466	Enhancer	NM_004764	-34429
chr12	131130879	131131014	136	131130923	24	17.5473	7.8125	13.124	RFX-AP_peak_467	Enhancer	NM_015347	-128537
chr12	131266929	131267036	108	131266956	12	5.81334	3.82353	2.01674	RFX-AP_peak_468		NM_001980	56836
chr12	132061411	132061838	428	132061573	22	11.6499	5.25114	7.4673	RFX-AP_peak_469	Enhancer	NM_004592	-134007
chr12	132072935	132073215	281	132073132	29	19.8095	7.71208	15.31	RFX-AP_peak_470	Enhancer	NM_004592	-122557
chr12	132111145	132111415	271	132111207	22	10.9245	4.91453	6.7788	RFX-AP_peak_471	Enhancer	NM_004592	-84352
chr12	132111547	132111646	100	132111623	21	10.2576	4.7619	6.14515	RFX-AP_peak_472	Enhancer	NM_004592	-84035
chr12	132401603	132401748	146	132401667	38	26.9745	8.84354	22.2599	RFX-AP_peak_473		NM_001002020	-12069
chr12	133343926	133344084	159	133344001	52	48.4107	14.5604	43.193	RFX-AP_peak_474	Enhancer	NM_015114	-5531
chr12	133841502	133841896	395	133841788	46	44.4318	14.7799	39.2925	RFX-AP_peak_475	Enhancer	NM_001191054	-29277
chr13	21951388	21951803	416	21951469	27	22.3559	9.58904	17.775	RFX-AP_peak_476		NR_103841	-32598
chr13	28033660	28034115	456	28033746	121	125.354	22.2222	119.194	RFX-AP_peak_477	Enhancer	NM_152912	-9149
chr13	28989352	28989451	100	28989397	19	14.2261	7.26017	9.93007	RFX-AP_peak_478		NM_001159920	79863
chr13	58066718	58066832	115	58066782	21	16.4057	7.98619	12.0242	RFX-AP_peak_479	Enhancer	NM_001040429	-139014
chr13	110076444	110076724	281	110076583	151	184.833	33.3333	177.726	RFX-AP_peak_480		NR_126361	23541
chr13	111037833	111037932	100	111037908	13	8.15319	5.03597	4.16837	RFX-AP_peak_481		NR_107040	44578
chr13	112669277	112669458	182	112669359	18	13.1674	6.89716	8.91635	RFX-AP_peak_482		NR_120392	42744
chr13	114965171	114965270	100	114965213	15	10.1282	5.80814	6.02286	RFX-AP_peak_483	Enhancer	NM_003903	-35141
chr14	19000651	19000844	194	19000777	40	13.3806	3.88626	9.12082	RFX-AP_peak_484	Enhancer	NM_001013354	-376846
chr14	19000901	19001003	103	19000977	35	10.0456	3.34262	5.94819	RFX-AP_peak_485	Enhancer	NM_001013354	-376642
chr14	19001178	19001347	170	19001263	66	31.8608	6.09645	27.0162	RFX-AP_peak_486	Enhancer	NM_001013354	-376331
chr14	19001423	19001538	116	19001477	46	16.1939	4.16298	11.8228	RFX-AP_peak_487	Enhancer	NM_001013354	-376113
chr14	19001760	19001874	115	19001801	50	18.3221	4.37768	13.8717	RFX-AP_peak_488	Enhancer	NM_001013354	-375777
chr14	19002248	19002347	100	19002290	42	11.9752	3.42629	7.77895	RFX-AP_peak_489	Enhancer	NM_001013354	-375296
chr14	19004094	19004297	204	19004179	67	24.3558	4.51827	19.7151	RFX-AP_peak_490	Enhancer	NM_001013354	-373398
chr14	19005132	19005261	130	19005193	74	28.0833	4.76796	23.3388	RFX-AP_peak_491	Enhancer	NM_001013354	-372397
chr14	19008015	19008181	167	19008096	67	23.9088	4.43864	19.2806	RFX-AP_peak_492	Enhancer	NM_001013354	-369496
chr14	19010496	19010631	136	19010566	79	32.7552	5.26316	27.8836	RFX-AP_peak_493	Enhancer	NM_001013354	-367030
chr14	19013583	19013706	124	19013645	53	17.26	3.96185	12.8482	RFX-AP_peak_494	Enhancer	NM_001013354	-363949
chr14	19016292	19016407	116	19016321	38	8.64973	2.85505	4.63176	RFX-AP_peak_495	Enhancer	NM_001013354	-361244
chr14	19019045	19019176	132	19019098	51	17.7473	4.18343	13.3164	RFX-AP_peak_496	Enhancer	NM_001013354	-358483
chr14	19020589	19020703	115	19020649	46	16.3509	4.20018	11.9737	RFX-AP_peak_497	Enhancer	NM_001013354	-356948
chr14	19021628	19021739	112	19021687	45	15.9488	4.17423	11.5866	RFX-AP_peak_498	Enhancer	NM_001013354	-355910
chr14	19032561	19032692	132	19032626	43	14.7188	4.0146	10.4042	RFX-AP_peak_499	Enhancer	NM_001013354	-344967
chr14	19038361	19038503	143	19038427	73	32.7512	5.68356	27.88	RFX-AP_peak_500	Enhancer	NM_001013354	-339162
chr14	19042090	19042229	140	19042155	69	33.7117	6.22222	28.8185	RFX-AP_peak_501	Enhancer	NM_001013354	-335434
chr14	20890345	20890444	100	20890397	15	9.47442	5.42373	5.40651	RFX-AP_peak_502	Enhancer	NM_007110	-8816
chr14	31980449	31980593	145	31980512	24	18.9087	8.56164	14.4378	RFX-AP_peak_503	Enhancer	NM_001197184	-23370
chr14	32954209	32954356	148	32954286	39	35.8338	12.8617	30.8931	RFX-AP_peak_504		NM_004274	155804
chr14	46104910	46105009	100	46104925	11	5.90945	4.02685	2.10444	RFX-AP_peak_505	Enhancer	NM_018353	-382355
chr14	55382203	55382348	146	55382280	24	18.3497	8.25082	13.8986	RFX-AP_peak_506	Enhancer	NM_000161	-12734
chr14	67511334	67511501	168	67511421	64	66.6681	18.8406	61.1524	RFX-AP_peak_507		NM_173526	-144692
chr14	69965268	69965414	147	69965337	42	33.6536	10.804	28.7616	RFX-AP_peak_508		NM_001161498	13870
chr14	77736114	77736223	110	77736142	31	21.8431	8.20513	17.2786	RFX-AP_peak_509		NM_021257	1486
chr14	79723875	79723974	100	79723906	14	8.55689	5.08475	4.5441	RFX-AP_peak_510		NM_001105250	-21757
chr14	88237531	88237867	337	88237678	163	171.055	24.1888	164.271	RFX-AP_peak_511		NM_001201401	221916
chr14	90341338	90341484	147	90341397	27	20.9203	8.80503	16.3849	RFX-AP_peak_512		NM_001284268	79490
chr14	91759853	91759953	101	91759895	21	11.0347	5.12821	6.884	RFX-AP_peak_513		NM_003485	-39679
chr14	95057306	95057412	107	95057341	22	14.1913	6.51558	9.89887	RFX-AP_peak_514		NM_000624	9653
chr14	101339633	101339732	100	101339665	18	10.2697	5.27778	6.15656	RFX-AP_peak_515	Promoter	NR_029889	-1147
chr14	105987302	105987642	341	105987588	23	14.0295	6.21762	9.74387	RFX-AP_peak_516	Enhancer	NM_025268	-5481
chr14	106049050	106049337	288	106049131	31	19.6245	7.17489	15.1308	RFX-AP_peak_517	Enhancer	NR_107038	-38259
chr14	107161641	107161817	177	107161723	59	52.9775	14.2857	47.68	RFX-AP_peak_518		NR_106988	69013
chr15	20002365	20002531	167	20002455	76	44.9244	8.0292	39.774	RFX-AP_peak_519	Enhancer	NR_038836	-485549
chr15	20025986	20026124	139	20026036	23	11.5273	5.03145	7.35141	RFX-AP_peak_520	Enhancer	NR_038836	-461942
chr15	20038261	20038360	100	20038305	27	9.96405	3.91608	5.87098	RFX-AP_peak_521	Enhancer	NR_038836	-449686
chr15	20546140	20546627	488	20546503	43	17.5205	4.73628	13.1005	RFX-AP_peak_522		NR_038836	58387
chr15	20546737	20546933	197	20546893	33	10.6419	3.63636	6.51093	RFX-AP_peak_523		NR_038836	58838
chr15	20547347	20547520	174	20547406	31	9.36515	3.40426	5.30336	RFX-AP_peak_524		NR_038836	59437
chr15	21315396	21315542	147	21315416	20	6.91015	3.42577	3.01486	RFX-AP_peak_525		NR_040094	169702
chr15	21315735	21315850	116	21315813	19	6.31777	3.27332	2.47715	RFX-AP_peak_526		NR_040094	170026
chr15	21315932	21316117	186	21316040	23	8.89535	3.92157	4.86305	RFX-AP_peak_527		NR_040094	170258
chr15	21317228	21317416	189	21317289	25	10.4606	4.31177	6.33855	RFX-AP_peak_528		NR_040094	171555
chr15	25773247	25773346	100	25773275	18	12.6103	6.57439	8.38389	RFX-AP_peak_529	Enhancer	NM_130839	-89122
chr15	25773416	25773531	116	25773458	16	10.5893	5.86207	6.46117	RFX-AP_peak_530	Enhancer	NM_130839	-89299
chr15	26245085	26245234	150	26245148	34	31.1355	12.1107	26.3112	RFX-AP_peak_531		NR_040082	97653
chr15	59511980	59512079	100	59512043	20	12.0379	5.81717	7.83935	RFX-AP_peak_532		NM_033195	13015
chr15	91701826	91701935	110	91701883	25	18.6686	8.15047	14.2061	RFX-AP_peak_533		NM_014848	58342
chr15	101250563	101250676	114	101250608	23	12.8868	5.66038	8.64942	RFX-AP_peak_534		NM_198243	107865
chr15	102521187	102521343	157	102521265	21	13.0642	6.14525	8.81989	RFX-AP_peak_535	Promoter	NR_034090	-1969
chr16	544758	545049	292	544857	51	38.9395	10.6557	33.929	RFX-AP_peak_536		NM_001142272	20054
chr16	694261	694383	123	694329	27	17.236	6.93069	12.8252	RFX-AP_peak_537		NM_138418	2473
chr16	964581	964680	100	964664	14	7.74577	4.61538	3.7872	RFX-AP_peak_538		NR_110946	-6402
chr16	1075262	1075670	409	1075400	58	51.9327	14.1487	46.651	RFX-AP_peak_539		NM_014587	43658
chr16	5550152	5550295	144	5550218	27	20.6654	8.66873	16.1377	RFX-AP_peak_540		NR_110902	116027
chr16	14580831	14581034	204	14580925	119	138.799	28.2353	132.545	RFX-AP_peak_541		NR_131191	-116810
chr16	15021981	15022114	134	15022035	16	5.0495	2.9877	1.3641	RFX-AP_peak_542	Promoter	NR_103772	-908
chr16	16724418	16724562	145	16724489	41	36.1246	12.3167	31.1767	RFX-AP_peak_543		NM_001282507	251388
chr16	26696489	26696593	105	26696575	22	17.3407	8.24373	12.9263	RFX-AP_peak_544	Enhancer	NM_001145545	-381678
chr16	28814923	28815041	119	28814996	16	9.31372	5.13595	5.25446	RFX-AP_peak_545	Enhancer	NM_148416	-19387
chr16	32096532	32096646	115	32096613	25	9.86306	4.08163	5.77532	RFX-AP_peak_546		NR_109773	102845
chr16	32296671	32296899	229	32296810	37	23.6048	7.63052	18.986	RFX-AP_peak_547		NR_033866	4517
chr16	32296978	32297077	100	32297041	23	11.0273	4.80962	6.87686	RFX-AP_peak_548		NR_033866	4274
chr16	32297461	32297631	171	32297554	34	20.8328	7.08502	16.2999	RFX-AP_peak_549		NR_033866	3756
chr16	32822145	32822249	105	32822217	22	9.85843	4.44015	5.77099	RFX-AP_peak_550		NR_003083	74266
chr16	33237916	33238140	225	33238004	73	24.4993	4.23099	19.8551	RFX-AP_peak_551	Enhancer	NR_110910	-24090
chr16	33238226	33238566	341	33238540	47	9.62753	2.73973	5.55187	RFX-AP_peak_552	Enhancer	NR_110910	-23722
chr16	33238826	33239144	319	33239045	65	19.3211	3.75427	14.8368	RFX-AP_peak_553	Enhancer	NR_110910	-23133
chr16	33239276	33239418	143	33239359	60	16.2488	3.44828	11.8756	RFX-AP_peak_554	Enhancer	NR_110910	-22771
chr16	33239701	33240019	319	33239752	50	10.8553	2.87001	6.71346	RFX-AP_peak_555	Enhancer	NR_110910	-22258
chr16	33240397	33240650	254	33240575	55	13.4419	3.15671	9.17956	RFX-AP_peak_556	Enhancer	NR_110910	-21594
chr16	33240756	33240937	182	33240865	58	15.0033	3.31461	10.6779	RFX-AP_peak_557	Enhancer	NR_110910	-21271
chr16	33241046	33241218	173	33241123	76	25.9887	4.32341	21.301	RFX-AP_peak_558	Enhancer	NR_110910	-20986
chr16	33293779	33294406	628	33294007	72	49.0018	9.70745	43.7732	RFX-AP_peak_559		NR_033866	4609
chr16	33865188	33865602	415	33865261	56	20.6039	4.46708	16.0784	RFX-AP_peak_560		NR_038368	97108
chr16	33866108	33866207	100	33866154	36	8.28568	2.85274	4.2884	RFX-AP_peak_561		NR_038368	96345
chr16	33866268	33866768	501	33866693	81	37.7756	6.01614	32.79	RFX-AP_peak_562		NR_038368	95985
chr16	33866976	33867204	229	33867059	54	17.7699	4.00875	13.3382	RFX-AP_peak_563		NR_038368	95413
chr16	33874001	33874163	163	33874087	72	43.903	8.30489	38.7778	RFX-AP_peak_564		NR_038368	88421
chr16	33879608	33879754	147	33879677	39	14.4404	4.24178	10.1364	RFX-AP_peak_565		NR_038368	82822
chr16	33879947	33880082	136	33880021	32	9.76	3.45188	5.67772	RFX-AP_peak_566		NR_038368	82488
chr16	33881494	33881593	100	33881550	35	11.6906	3.78947	7.50621	RFX-AP_peak_567		NR_038368	80959
chr16	33887640	33887963	324	33887755	66	38.8648	7.80886	33.8563	RFX-AP_peak_568		NR_038368	74701
chr16	33888501	33888627	127	33888547	42	17.8034	4.90868	13.3706	RFX-AP_peak_569		NR_038368	73939
chr16	33894921	33895030	110	33894957	51	17.7784	4.19017	13.3464	RFX-AP_peak_570		NR_038368	67527
chr16	33895709	33895820	112	33895760	49	14.9845	3.71195	10.6599	RFX-AP_peak_571		NR_038368	66738
chr16	33898791	33898946	156	33898871	74	29.389	4.99334	24.6117	RFX-AP_peak_572		NR_038368	63634
chr16	33899290	33899428	139	33899352	70	26.05	4.6466	21.3607	RFX-AP_peak_573		NR_038368	63144
chr16	33899561	33899676	116	33899620	64	22.2525	4.30749	17.6743	RFX-AP_peak_574		NR_038368	62884
chr16	33899769	33900030	262	33899890	88	39.8946	5.87847	34.8616	RFX-AP_peak_575		NR_038368	62603
chr16	33902200	33902304	105	33902275	47	12.4505	3.28767	8.23136	RFX-AP_peak_576		NR_038368	60251
chr16	33922545	33922728	184	33922668	31	8.10289	3.04472	4.12142	RFX-AP_peak_577		NR_038368	39866
chr16	33923218	33923332	115	33923263	29	7.49658	2.98211	3.55395	RFX-AP_peak_578		NR_038368	39228
chr16	33943608	33943735	128	33943664	40	10.0519	3.08735	5.95426	RFX-AP_peak_579		NR_038368	18831
chr16	33944191	33944440	250	33944317	32	6.36721	2.54237	2.52239	RFX-AP_peak_580		NR_038368	18187
chr16	33949408	33949622	215	33949563	93	28.6414	4.00682	23.8817	RFX-AP_peak_581		NR_038368	12988
chr16	33950135	33950498	364	33950327	134	55.9161	5.56013	50.5719	RFX-AP_peak_582		NR_038368	12186
chr16	33950997	33951132	136	33951052	121	42.4365	4.61073	37.3475	RFX-AP_peak_583		NR_038368	11438
chr16	33953103	33953252	150	33953169	145	46.6781	4.30171	41.4931	RFX-AP_peak_584		NR_038368	9325
chr16	33953350	33953455	106	33953388	94	17.7741	2.78103	13.3423	RFX-AP_peak_585		NR_038368	9100
chr16	33955708	33955852	145	33955785	126	29.5676	3.28675	24.7851	RFX-AP_peak_586		NR_038368	6723
chr16	33956580	33956724	145	33956655	99	16.5654	2.58933	12.178	RFX-AP_peak_587		NR_038368	5851
chr16	33957119	33957378	260	33957211	122	27.1746	3.15871	22.453	RFX-AP_peak_588		NR_038368	5254
chr16	33957563	33957748	186	33957597	86	11.8503	2.3022	7.65952	RFX-AP_peak_589		NR_038368	4847
chr16	33958773	33959039	267	33958843	139	35.5978	3.53268	30.6615	RFX-AP_peak_590		NR_038368	3597
chr16	33959212	33959322	111	33959290	116	21.0676	2.74841	16.5268	RFX-AP_peak_591		NR_038368	3236
chr16	33959463	33959700	238	33959644	113	20.3281	2.72793	15.8104	RFX-AP_peak_592		NR_038368	2921
chr16	33963047	33963526	480	33963268	169	64.643	5.13906	59.1539	RFX-AP_peak_593	Promoter	NR_038368	-784
chr16	33963881	33964175	295	33964039	113	32.7289	3.85656	27.8585	RFX-AP_peak_594	Promoter	NR_038368	-1525
chr16	33964879	33964978	100	33964948	78	18.0642	3.1449	13.623	RFX-AP_peak_595		NR_038368	-2426
chr16	33965535	33965754	220	33965602	95	29.0179	3.98506	24.2497	RFX-AP_peak_596		NR_038368	-3142
chr16	33971059	33971165	107	33971105	60	15.6569	3.34981	11.305	RFX-AP_peak_597	Enhancer	NR_038368	-8609
chr16	33973672	33973820	149	33973748	62	15.879	3.31405	11.5197	RFX-AP_peak_598	Enhancer	NR_038368	-11243
chr16	33974642	33974747	106	33974670	57	13.1191	3.03506	8.87251	RFX-AP_peak_599	Enhancer	NR_038368	-12192
chr16	33975204	33975613	410	33975536	50	9.94517	2.70844	5.85303	RFX-AP_peak_600	Enhancer	NR_038368	-12906
chr16	33975820	33975921	102	33975870	62	16.3801	3.3944	12.0017	RFX-AP_peak_601	Enhancer	NR_038368	-13368
chr16	33988124	33988241	118	33988163	33	9.96736	3.44478	5.87413	RFX-AP_peak_602	Enhancer	NR_038368	-25680
chr16	33998622	33998739	118	33998685	32	12.8798	4.41176	8.64274	RFX-AP_peak_603	Enhancer	NR_038368	-36178
chr16	34000245	34000348	104	34000288	34	13.9968	4.56919	9.7128	RFX-AP_peak_604	Enhancer	NR_038368	-37794
chr16	34008075	34008214	140	34008119	39	16.251	4.75624	11.8777	RFX-AP_peak_605	Enhancer	NR_038368	-45642
chr16	34015046	34015173	128	34015101	34	15.6934	5.13197	11.3402	RFX-AP_peak_606	Enhancer	NR_038368	-52607
chr16	34021462	34021639	178	34021553	78	62.3708	12.6603	56.9269	RFX-AP_peak_607	Enhancer	NR_038368	-59048
chr16	34021795	34021963	169	34021888	35	18.1697	5.87276	13.7243	RFX-AP_peak_608	Enhancer	NR_038368	-59376
chr16	34022160	34022464	305	34022253	44	26.4353	7.38916	21.7355	RFX-AP_peak_609	Enhancer	NR_038368	-59809
chr16	34022612	34022817	206	34022726	121	119.57	20.2322	113.451	RFX-AP_peak_610	Enhancer	NR_038368	-60212
chr16	34184092	34184192	101	34184159	40	13.0397	3.79981	8.79636	RFX-AP_peak_611		NR_002837	220620
chr16	34190151	34190253	103	34190217	45	14.2779	3.78289	9.97979	RFX-AP_peak_612		NR_002837	214560
chr16	35215924	35216023	100	35215979	32	15.8538	5.45455	11.4953	RFX-AP_peak_613		NR_033985	235051
chr16	35222290	35222436	147	35222389	31	13.2303	4.63768	8.9769	RFX-AP_peak_614		NR_033985	241440
chr16	35229079	35229329	251	35229250	59	30.6728	6.54308	25.8605	RFX-AP_peak_615		NR_033985	248281
chr16	35235007	35235108	102	35235065	35	11.2065	3.65482	7.04536	RFX-AP_peak_616		NR_033985	254135
chr16	35239593	35239762	170	35239678	100	72.8639	11.3867	67.264	RFX-AP_peak_617		NR_033985	258755
chr16	35240239	35240366	128	35240306	46	22.1746	5.73171	17.5998	RFX-AP_peak_618		NR_033985	259380
chr16	35248951	35249088	138	35249002	34	14.5125	4.73613	10.2055	RFX-AP_peak_619		NR_033985	268097
chr16	35249157	35249284	128	35249217	35	15.2861	4.87805	10.95	RFX-AP_peak_620		NR_033985	268298
chr16	35250311	35250425	115	35250389	35	15.2658	4.87145	10.9305	RFX-AP_peak_621		NR_033985	269445
chr16	35259241	35259386	146	35259314	34	17.0951	5.62701	12.6889	RFX-AP_peak_622		NR_033985	278391
chr16	35259788	35259932	145	35259857	45	26.8758	7.3718	22.1636	RFX-AP_peak_623		NR_033985	278937
chr16	35270706	35270832	127	35270785	43	17.9415	4.85116	13.5041	RFX-AP_peak_624		NR_033985	289846
chr16	35279457	35279718	262	35279524	60	35.2437	7.6537	30.3148	RFX-AP_peak_625		NR_033985	298665
chr16	35280583	35280701	119	35280658	35	14.5223	4.6332	10.215	RFX-AP_peak_626		NR_033985	299719
chr16	35285396	35285499	104	35285474	18	9.63948	4.94792	5.56314	RFX-AP_peak_627		NR_033985	304525
chr16	46385966	46386091	126	46386033	151	11.8935	1.85434	7.70115	RFX-AP_peak_628		NR_026556	216980
chr16	46386155	46387092	938	46387025	194	17.4692	1.97348	13.0507	RFX-AP_peak_629		NR_026556	216385
chr16	46387265	46387574	310	46387515	189	12.6118	1.76367	8.38541	RFX-AP_peak_630		NR_026556	215589
chr16	46387751	46387923	173	46387807	186	10.3033	1.65971	6.18846	RFX-AP_peak_631		NR_026556	215172
chr16	46388203	46388489	287	46388423	191	8.49947	1.55971	4.48974	RFX-AP_peak_632		NR_026556	214663
chr16	46398124	46398341	218	46398151	199	5.86145	1.41303	2.06044	RFX-AP_peak_633		NR_026556	204776
chr16	46404571	46404714	144	46404575	195	5.37553	1.39205	1.64568	RFX-AP_peak_634		NR_026556	198366
chr16	46405263	46405532	270	46405351	196	7.07651	1.47976	3.16862	RFX-AP_peak_635		NR_026556	197611
chr16	46406288	46406567	280	46406400	194	8.66089	1.562	4.64224	RFX-AP_peak_636		NR_026556	196581
chr16	46406684	46407025	342	46406934	196	10.5911	1.65047	6.4629	RFX-AP_peak_637		NR_026556	196154
chr16	46407667	46407781	115	46407742	191	11.0779	1.68525	6.92527	RFX-AP_peak_638		NR_026556	195285
chr16	46407931	46408037	107	46408011	182	9.05363	1.60611	5.01289	RFX-AP_peak_639		NR_026556	195025
chr16	46408192	46408525	334	46408377	191	10.2688	1.64637	6.15573	RFX-AP_peak_640		NR_026556	194650
chr16	46412792	46413493	702	46413049	189	29.0258	2.54658	24.2572	RFX-AP_peak_641		NR_026556	189866
chr16	46414275	46414411	137	46414354	118	9.25245	1.8288	5.19712	RFX-AP_peak_642		NR_026556	188666
chr16	46417048	46417162	115	46417101	164	15.7648	2.01441	11.4089	RFX-AP_peak_643		NR_026556	185904
chr16	46417250	46417441	192	46417315	149	10.9351	1.80571	6.78891	RFX-AP_peak_644		NR_026556	185663
chr16	46420316	46420518	203	46420425	194	16.8887	1.94689	12.4898	RFX-AP_peak_645		NR_026556	182592
chr16	46420832	46420951	120	46420903	190	14.5042	1.85006	10.1977	RFX-AP_peak_646		NR_026556	182117
chr16	46421748	46421932	185	46421844	189	13.2854	1.79567	9.02942	RFX-AP_peak_647		NR_026556	181169
chr16	46423609	46424308	700	46424232	195	11.7447	1.70687	7.55818	RFX-AP_peak_648		NR_026556	179050
chr16	46428538	46428752	215	46428606	190	14.3862	1.84452	10.0845	RFX-AP_peak_649		NR_026556	174364
chr16	46432242	46432351	110	46432289	167	14.9773	1.95896	10.6528	RFX-AP_peak_650		NR_026556	170712
chr16	46432441	46433223	783	46432506	194	25.3341	2.33701	20.6661	RFX-AP_peak_651		NR_026556	170177
chr16	46433279	46434302	1024	46434120	188	34.0571	2.80874	29.1553	RFX-AP_peak_652		NR_026556	169218
chr16	46434371	46434628	258	46434419	153	20.3738	2.33794	15.8544	RFX-AP_peak_653		NR_026556	168509
chr16	46434922	46435547	626	46435422	197	43.2527	3.19974	38.1426	RFX-AP_peak_654		NR_026556	167774
chr16	46443740	46443882	143	46443794	54	20.8274	4.65313	16.2947	RFX-AP_peak_655		NR_026556	159198
chr16	46449636	46449784	149	46449726	58	22.1242	4.64933	17.5507	RFX-AP_peak_656		NR_026556	153299
chr16	46454133	46454276	144	46454192	50	17.5962	4.21488	13.171	RFX-AP_peak_657		NR_026556	148804
chr16	46454989	46455088	100	46455004	33	8.80776	3.12787	4.7802	RFX-AP_peak_658		NR_026556	147970
chr16	46498278	46498393	116	46498330	25	8.32187	3.51827	4.32269	RFX-AP_peak_659		NR_026556	104673
chr16	46498976	46499190	215	46499103	52	29.9159	7.25034	25.1241	RFX-AP_peak_660		NR_026556	103926
chr16	46499863	46499999	137	46499933	49	27.2252	6.85871	22.5023	RFX-AP_peak_661		NR_026556	103078
chr16	46500053	46500277	225	46500116	33	14.0592	4.69613	9.772	RFX-AP_peak_662		NR_026556	102844
chr16	47538658	47538829	172	47538740	47	45.3235	14.8607	40.1658	RFX-AP_peak_663		NM_001031835	43534
chr16	47539125	47539257	133	47539186	21	14.0836	6.68693	9.79542	RFX-AP_peak_664		NM_001031835	43981
chr16	49711093	49711257	165	49711177	45	41.2704	13.5294	36.207	RFX-AP_peak_665		NM_015069	145474
chr16	50623570	50623720	151	50623650	36	28.6547	10.1648	23.8945	RFX-AP_peak_666		NM_033119	41404
chr16	60761292	60761427	136	60761351	19	13.9797	7.11744	9.69654	RFX-AP_peak_667		NR_039624	328310
chr16	64351546	64351688	143	64351601	23	18.6621	8.71221	14.1999	RFX-AP_peak_668		NM_001308392	804423
chr17	51413	51678	266	51461	19	11.4584	5.71429	7.28607	RFX-AP_peak_669	Enhancer	NR_104420	-14504
chr17	153445	153901	457	153534	57	51.7405	14.3921	46.4618	RFX-AP_peak_670		NM_001242780	-27323
chr17	164621	164720	100	164641	19	8.92569	4.43459	4.89179	RFX-AP_peak_671		NM_001242780	-16325
chr17	165262	165490	229	165330	21	10.7181	4.97738	6.58314	RFX-AP_peak_672		NM_001242780	-15620
chr17	744634	744790	157	744698	27	21.1287	8.9172	16.5861	RFX-AP_peak_673		NM_001205319	22639
chr17	875256	875370	115	875314	19	13.8063	7.01754	9.52948	RFX-AP_peak_674		NM_022463	7685
chr17	4306810	4306909	100	4306843	17	11.4582	6.14334	7.28606	RFX-AP_peak_675	Enhancer	NM_182538	-30359
chr17	5562676	5562823	148	5562742	35	30.7873	11.5756	25.9721	RFX-AP_peak_676	Enhancer	NM_014922	-74918
chr17	19355629	19355767	139	19355688	24	19.817	9.07521	15.3153	RFX-AP_peak_677		NM_007148	41207
chr17	21559866	21560020	155	21559894	23	7.94578	3.55556	3.97481	RFX-AP_peak_678	Enhancer	NM_001113434	-105002
chr17	21905491	21905667	177	21905514	28	6.1591	2.6484	2.33188	RFX-AP_peak_679		NR_027084	1517
chr17	21906605	21906704	100	21906656	35	9.90503	3.30579	5.815	RFX-AP_peak_680		NR_027084	2593
chr17	22020645	22020814	170	22020727	56	59.9466	18.8119	54.5404	RFX-AP_peak_681	Promoter	NM_001190452	-1707
chr17	22022750	22022850	101	22022760	17	11.3858	6.1017	7.21693	RFX-AP_peak_682		NM_001190452	363
chr17	22223088	22223329	242	22223292	18	11.0326	5.68862	6.88193	RFX-AP_peak_683		NM_001190452	200772
chr17	22230241	22230388	148	22230309	27	20.5652	8.61539	16.041	RFX-AP_peak_684		NM_001190452	207878
chr17	22244768	22244914	147	22244838	98	18.6414	2.79977	14.1813	RFX-AP_peak_685		NM_001190452	222404
chr17	22245500	22245687	188	22245595	86	10.8454	2.20086	6.70401	RFX-AP_peak_686		NM_001190452	223157
chr17	22245777	22246299	523	22246182	121	22.6956	2.81171	18.1042	RFX-AP_peak_687		NM_001190452	223601
chr17	22246587	22246702	116	22246626	110	15.2386	2.34623	10.9042	RFX-AP_peak_688		NM_001190452	224208
chr17	22247115	22247266	152	22247137	92	7.91674	1.86709	3.94767	RFX-AP_peak_689		NM_001190452	224754
chr17	22251232	22251471	240	22251269	130	11.8122	1.94709	7.6228	RFX-AP_peak_690		NM_001190452	228915
chr17	22253137	22253319	183	22253207	167	24.733	2.48337	20.0805	RFX-AP_peak_691		NM_001190452	230791
chr17	22258493	22258659	167	22258575	139	18.7624	2.34388	14.2964	RFX-AP_peak_692		NM_001190452	236139
chr17	22260033	22260137	105	22260081	127	20.014	2.53817	15.5059	RFX-AP_peak_693		NM_001190452	237648
chr17	22260298	22261069	772	22260832	123	22.0898	2.73852	17.5173	RFX-AP_peak_694		NM_001190452	238247
chr17	22261527	22261640	114	22261589	121	24.9067	2.98873	20.25	RFX-AP_peak_695		NM_001190452	239147
chr17	22262657	22262859	203	22262698	94	17.815	2.78511	13.3819	RFX-AP_peak_696		NM_001190452	240321
chr17	25263172	25263354	183	25263297	43	8.02017	2.5522	4.0443	RFX-AP_peak_697		NR_039748	357759
chr17	25263772	25263994	223	25263863	103	46.4862	5.94286	41.3051	RFX-AP_peak_698		NR_039748	357139
chr17	25264930	25265326	397	25265123	69	21.2117	3.88889	16.6666	RFX-AP_peak_699		NR_039748	355894
chr17	25266332	25266540	209	25266405	76	25.0424	4.17797	20.3822	RFX-AP_peak_700		NR_039748	354586
chr17	25266947	25267067	121	25267007	54	11.9795	2.9396	7.78316	RFX-AP_peak_701		NR_039748	354015
chr17	25267743	25267916	174	25267822	61	15.1729	3.23591	10.8407	RFX-AP_peak_702		NR_039748	353192
chr17	25290357	25290456	100	25290388	22	10.0998	4.54545	5.99976	RFX-AP_peak_703		NR_039748	330615
chr17	31149396	31149930	535	31149804	122	123.681	21.3172	117.53	RFX-AP_peak_704		NM_015194	54528
chr17	33478077	33478410	334	33478187	148	164.087	26.7025	157.497	RFX-AP_peak_705		NM_001308281	2961
chr17	34784707	34784812	106	34784731	21	16.4057	7.98619	12.0242	RFX-AP_peak_706		NM_032258	23300
chr17	41381628	41382418	791	41381919	49	32.6689	8.69565	27.8004	RFX-AP_peak_707	Promoter	NR_047479	-961
chr17	41399882	41399994	113	41399899	27	9.74852	3.84088	5.66681	RFX-AP_peak_708	Enhancer	NR_047479	-18876
chr17	41400047	41401193	1147	41400780	53	30.9815	7.42779	26.161	RFX-AP_peak_709	Enhancer	NR_047479	-19558
chr17	41463623	41463861	239	41463790	30	15.6318	5.66728	11.2808	RFX-AP_peak_710		NR_027412	2524
chr17	41466025	41466466	442	41466276	55	40.3907	10.2564	35.3466	RFX-AP_peak_711	Promoter	NR_027412	20
chr17	45212864	45213224	361	45213119	122	81.2021	10.1485	75.496	RFX-AP_peak_712		NM_001256	53634
chr17	45213574	45213775	202	45213656	83	43.4447	6.93642	38.3292	RFX-AP_peak_713		NM_001256	53003
chr17	45213866	45214050	185	45213959	119	77.8681	9.86031	72.1997	RFX-AP_peak_714		NM_001256	52720
chr17	45214226	45214355	130	45214293	59	22.7283	4.70588	18.1362	RFX-AP_peak_715		NM_001256	52387
chr17	45214457	45214725	269	45214558	108	63.7958	8.40401	58.3269	RFX-AP_peak_716		NM_001256	52087
chr17	45216102	45216247	146	45216183	106	56.5585	7.31374	51.2038	RFX-AP_peak_717		NM_001256	50503
chr17	45219194	45219350	157	45219265	77	47.3273	8.48749	42.1289	RFX-AP_peak_718		NM_001256	47406
chr17	45219595	45219826	232	45219727	108	95.364	16.0059	89.4903	RFX-AP_peak_719		NM_001256	46967
chr17	45221211	45221356	146	45221289	60	45.6722	11.0507	40.5076	RFX-AP_peak_720		NM_001256	45394
chr17	45229179	45229303	125	45229239	28	21.9387	9.0625	17.3714	RFX-AP_peak_721		NM_001256	37437
chr17	45234247	45234488	242	45234345	137	140.943	22.4756	134.671	RFX-AP_peak_722		NM_001256	32310
chr17	45235530	45235705	176	45235623	96	85.151	15.7724	79.3934	RFX-AP_peak_723		NM_001256	31060
chr17	45247314	45247418	105	45247362	24	16.245	7.12251	11.872	RFX-AP_peak_724		NM_001256	19312
chr17	45249243	45249426	184	45249331	87	98.8669	24.4444	92.9605	RFX-AP_peak_725		NM_001256	17343
chr17	45258883	45259055	173	45258969	69	82.1684	24.5614	76.4496	RFX-AP_peak_726		NM_001256	7709
chr17	45266467	45266696	230	45266557	80	88.6609	22.6891	82.8594	RFX-AP_peak_727	Promoter	NM_001256	96
chr17	51183635	51183782	148	51183712	31	28.3436	11.6163	23.5918	RFX-AP_peak_728		NM_001243552	120829
chr17	57387344	57387476	133	57387417	31	28.3436	11.6163	23.5918	RFX-AP_peak_729	Enhancer	NM_001005404	-21643
chr17	74241471	74241571	101	74241524	19	13.0353	6.57895	8.79207	RFX-AP_peak_730	Enhancer	NM_052916	-5131
chr17	75158327	75158426	100	75158357	19	14.2261	7.26017	9.93007	RFX-AP_peak_731		NM_001039573	21372
chr17	78717908	78718050	143	78717980	19	13.6789	6.94444	9.40706	RFX-AP_peak_732		NR_110852	61453
chr17	78718601	78718703	103	78718609	12	6.7814	4.39189	2.89546	RFX-AP_peak_733		NR_110852	60780
chr17	80135106	80135250	145	80135170	26	20.1125	8.65385	15.6016	RFX-AP_peak_734		NM_198082	35511
chr17	80544093	80544422	330	80544275	29	21.9748	8.79765	17.4064	RFX-AP_peak_735		NM_019613	62153
chr18	9975	10259	285	10046	26	22.1772	9.80123	17.6009	RFX-AP_peak_736	Promoter	NR_110795	-1958
chr18	107402	107558	157	107474	112	7.06628	1.68909	3.15903	RFX-AP_peak_737	Promoter	NR_033770	-1585
chr18	107861	110013	2153	108220	200	39.7594	2.98974	34.7304	RFX-AP_peak_738	Promoter	NR_033770	-128
chr18	110222	110910	689	110372	183	32.2357	2.75738	27.378	RFX-AP_peak_739		NR_033770	1501
chr18	110962	111093	132	111035	135	13.7731	2.0485	9.49756	RFX-AP_peak_740		NR_107045	1311
chr18	111316	111449	134	111380	164	24.8612	2.51371	20.2055	RFX-AP_peak_741		NR_107045	956
chr18	112169	112340	172	112244	159	26.4509	2.64813	21.7509	RFX-AP_peak_742	Promoter	NR_107045	84
chr18	515119	515277	159	515198	12	7.32396	4.71911	3.39264	RFX-AP_peak_743	Enhancer	NM_130386	-14469
chr18	2842226	2842373	148	2842313	24	19.1744	8.7108	14.6949	RFX-AP_peak_744		NM_032048	-4728
chr18	4510829	4510979	151	4510892	21	16.4057	7.98619	12.0242	RFX-AP_peak_745	Enhancer	NM_004746	-55638
chr18	8466156	8466263	108	8466228	21	15.6143	7.53425	11.2639	RFX-AP_peak_746	Enhancer	NR_024419	-99178
chr18	15387601	15387777	177	15387730	22	9.30809	4.20475	5.24928	RFX-AP_peak_747	Enhancer	NR_027417	-61771
chr18	15407575	15407680	106	15407593	19	6.21547	3.23102	2.38322	RFX-AP_peak_748	Enhancer	NR_027417	-81710
chr18	18511053	18511187	135	18511109	103	26.5708	3.48642	21.8674	RFX-AP_peak_749		NM_005406	180692
chr18	18511406	18511773	368	18511550	101	21.1591	2.99033	16.6155	RFX-AP_peak_750		NM_005406	180222
chr18	18511864	18512372	509	18512299	109	19.7599	2.73496	15.2619	RFX-AP_peak_751		NM_005406	179694
chr18	18513008	18513109	102	18513070	113	16.7189	2.43434	12.3257	RFX-AP_peak_752		NM_005406	178753
chr18	18516129	18516245	117	18516174	162	18.9219	2.19677	14.4506	RFX-AP_peak_753		NM_005406	175625
chr18	18517130	18517375	246	18517197	157	20.8607	2.33797	16.3269	RFX-AP_peak_754		NM_005406	174559
chr18	18518075	18518176	102	18518123	133	14.8931	2.13444	10.5719	RFX-AP_peak_755		NM_005406	173686
chr18	18518330	18518485	156	18518416	142	19.1596	2.3458	14.6808	RFX-AP_peak_756		NM_005406	173404
chr18	18518587	18519175	589	18518931	195	45.6754	3.35272	40.5106	RFX-AP_peak_757		NM_005406	172931
chr18	18519262	18519741	480	18519324	164	31.793	2.91674	26.9492	RFX-AP_peak_758		NM_005406	172310
chr18	18519827	18520331	505	18520000	182	44.286	3.4405	39.15	RFX-AP_peak_759		NM_005406	171733
chr18	37313703	37313871	169	37313785	48	51.5641	17.7874	46.2891	RFX-AP_peak_760		NR_024391	18172
chr18	44126211	44126545	335	44126345	40	35.1638	12.1662	30.2374	RFX-AP_peak_761		NM_001308013	10354
chr18	45379613	45379758	146	45379672	33	30.9066	12.3423	26.0879	RFX-AP_peak_762		NM_005901	77284
chr18	50319074	50319271	198	50319183	95	112.869	27.4286	106.825	RFX-AP_peak_763		NR_130465	-444298
chr18	52322484	52322593	110	52322523	22	17.5247	8.3492	13.1023	RFX-AP_peak_764		NM_173629	64149
chr18	60885845	60886003	159	60885915	18	13.1674	6.89716	8.91635	RFX-AP_peak_765		NM_000633	100689
chr18	66136947	66137095	149	66137024	26	22.1772	9.80123	17.6009	RFX-AP_peak_766		NM_019022	245332
chr18	76775106	76775252	147	76775181	20	10.3979	4.98812	6.27863	RFX-AP_peak_767		NM_171999	34904
chr18	76776642	76776764	123	76776714	30	19.1906	7.19258	14.7105	RFX-AP_peak_768		NM_171999	36428
chr18	76960668	76960816	149	76960737	36	34.8443	13.4313	29.9249	RFX-AP_peak_769		NM_001306085	131467
chr18	77378755	77378902	148	77378831	24	13.3476	5.69476	9.08929	RFX-AP_peak_770	Enhancer	NM_004715	-60972
chr18	77379319	77379427	109	77379354	18	8.36336	4.30839	4.36164	RFX-AP_peak_771	Enhancer	NM_004715	-60428
chr18	77380300	77380599	300	77380513	26	14.9574	6.06742	10.6337	RFX-AP_peak_772	Enhancer	NM_004715	-59351
chr18	77444918	77445017	100	77444955	15	9.16749	5.2459	5.11657	RFX-AP_peak_773		NM_001202504	3538
chr18	77772960	77773059	100	77773019	19	12.9588	6.53595	8.71857	RFX-AP_peak_774		NM_001305564	20925
chr19	411193	411336	144	411245	15	8.62865	4.93827	4.61188	RFX-AP_peak_775		NM_001136263	-2095
chr19	1142140	1142245	106	1142163	18	11.4509	5.919	7.27911	RFX-AP_peak_776		NM_001100122	-9920
chr19	1702429	1702639	211	1702559	41	37.7775	13.1661	32.7917	RFX-AP_peak_777	Enhancer	NM_003200	-50206
chr19	2910796	2910940	145	2910867	32	29.5781	11.9565	24.7951	RFX-AP_peak_778		NM_173480	9972
chr19	7515536	7515978	443	7515868	33	22.9404	8.23245	18.3418	RFX-AP_peak_779		NM_001130955	11183
chr19	10384426	10384579	154	10384500	45	41.5892	13.6905	36.5209	RFX-AP_peak_780		NM_000201	2986
chr19	12631235	12631387	153	12631314	40	38.2001	13.7584	33.2061	RFX-AP_peak_781		NM_144976	31045
chr19	16044674	16044861	188	16044754	33	29.0088	11.2957	24.241	RFX-AP_peak_782		NM_001128932	908
chr19	21666933	21667081	149	21667008	33	30.0908	11.8881	25.2944	RFX-AP_peak_783		NR_037194	490
chr19	23254145	23254279	135	23254211	20	15.3059	7.62318	10.9669	RFX-AP_peak_784	Enhancer	NR_110745	-10145
chr19	24183615	24183772	158	24183687	71	63.4367	14.9068	57.973	RFX-AP_peak_785	Enhancer	NM_001278663	-32513
chr19	24184040	24184197	158	24184119	73	66.3237	15.4489	60.8135	RFX-AP_peak_786	Enhancer	NM_001278663	-32088
chr19	24184679	24184828	150	24184736	36	22.8793	7.53564	18.2831	RFX-AP_peak_787	Enhancer	NM_001278663	-31453
chr19	24184930	24185055	126	24184988	33	19.9161	6.89655	15.4114	RFX-AP_peak_788	Enhancer	NM_001278663	-31214
chr19	24474245	24474389	145	24474318	32	29.2728	11.7857	24.4983	RFX-AP_peak_789	Enhancer	NR_003603	-128068
chr19	24526125	24526271	147	24526209	39	29.3126	9.63855	24.5371	RFX-AP_peak_790	Enhancer	NR_003603	-179949
chr19	24571851	24571981	131	24571902	19	5.45534	2.92398	1.71613	RFX-AP_peak_791	Enhancer	NR_003603	-225667
chr19	24599958	24600087	130	24600014	47	27.0091	7.0901	22.2938	RFX-AP_peak_792	Enhancer	NR_003603	-253774
chr19	24605705	24605815	111	24605779	27	8.22083	3.32937	4.23197	RFX-AP_peak_793	Enhancer	NR_003603	-259511
chr19	24614352	24614468	117	24614425	34	10.5674	3.5461	6.44056	RFX-AP_peak_794	Enhancer	NR_003603	-268161
chr19	24619846	24620034	189	24619919	28	7.01	2.89421	3.10734	RFX-AP_peak_795	Enhancer	NR_003603	-273691
chr19	27731831	27732456	626	27732195	193	52.9345	3.79351	47.6379	RFX-AP_peak_796	Enhancer	NR_110691	-552231
chr19	27732575	27732801	227	27732711	196	49.3574	3.5438	44.1226	RFX-AP_peak_797	Enhancer	NR_110691	-551687
chr19	27733000	27733461	462	27733214	165	29.979	2.79885	25.1856	RFX-AP_peak_798	Enhancer	NR_110691	-551144
chr19	27733838	27733982	145	27733901	161	23.7884	2.47631	19.1639	RFX-AP_peak_799	Enhancer	NR_110691	-550465
chr19	27734388	27734534	147	27734460	128	10.1423	1.84391	6.03609	RFX-AP_peak_800	Enhancer	NR_110691	-549914
chr19	27736229	27736592	364	27736452	192	28.8731	2.51827	24.1081	RFX-AP_peak_801	Enhancer	NR_110691	-547964
chr19	27737913	27738056	144	27737983	140	17.4773	2.25384	13.0586	RFX-AP_peak_802	Enhancer	NR_110691	-546390
chr19	27738388	27738678	291	27738478	183	41.7118	3.27752	36.6386	RFX-AP_peak_803	Enhancer	NR_110691	-545842
chr19	27738866	27738982	117	27738929	143	24.4503	2.67857	19.8072	RFX-AP_peak_804	Enhancer	NR_110691	-545451
chr19	27739239	27739509	271	27739473	123	19.4383	2.53786	14.9505	RFX-AP_peak_805	Enhancer	NR_110691	-545001
chr19	27740162	27740289	128	27740219	129	25.4031	2.91219	20.7329	RFX-AP_peak_806	Enhancer	NR_110691	-544149
chr19	27750159	27750338	180	27750296	26	7.75628	3.2491	3.79692	RFX-AP_peak_807	Enhancer	NR_110691	-534126
chr19	27752909	27753028	120	27752979	49	21.3922	5.20291	16.841	RFX-AP_peak_808	Enhancer	NR_110691	-531406
chr19	27756146	27756249	104	27756171	37	12.2671	3.8038	8.05586	RFX-AP_peak_809	Enhancer	NR_110691	-528177
chr19	27760267	27760381	115	27760303	36	12.4213	3.91949	8.20338	RFX-AP_peak_810	Enhancer	NR_110691	-524051
chr19	27764617	27764718	102	27764663	41	14.9412	4.21687	10.6182	RFX-AP_peak_811	Enhancer	NR_110691	-519707
chr19	27768452	27768570	119	27768502	33	11.0426	3.75276	6.89134	RFX-AP_peak_812	Enhancer	NR_110691	-515864
chr19	27778855	27779017	163	27778939	57	37.8596	8.95062	32.8718	RFX-AP_peak_813	Enhancer	NR_110691	-505439
chr19	27789611	27789745	135	27789671	41	21.0848	6.02583	16.5434	RFX-AP_peak_814	Enhancer	NR_110691	-494697
chr19	27804543	27804672	130	27804607	40	16.4349	4.71264	12.0527	RFX-AP_peak_815	Enhancer	NR_110691	-479767
chr19	27804764	27804889	126	27804820	41	17.3306	4.87239	12.9165	RFX-AP_peak_816	Enhancer	NR_110691	-479548
chr19	27806641	27806742	102	27806696	33	12.9725	4.34227	8.73161	RFX-AP_peak_817	Enhancer	NR_110691	-477683
chr19	27812782	27812969	188	27812885	37	18.4272	5.68012	13.9736	RFX-AP_peak_818	Enhancer	NR_110691	-471499
chr19	27814219	27814381	163	27814292	44	26.8858	7.55034	22.1734	RFX-AP_peak_819	Enhancer	NR_110691	-470075
chr19	27821722	27821880	159	27821829	24	11.2498	4.7619	7.08677	RFX-AP_peak_820	Enhancer	NR_110691	-462574
chr19	27870259	27870393	135	27870331	32	10.7325	3.73726	6.59672	RFX-AP_peak_821	Enhancer	NR_110691	-414049
chr19	27897215	27897328	114	27897270	33	12.235	4.11125	8.02488	RFX-AP_peak_822	Enhancer	NR_110691	-387103
chr19	27906201	27906353	153	27906283	39	20.1664	5.997	15.6539	RFX-AP_peak_823	Enhancer	NR_110691	-378098
chr19	29379307	29379440	134	29379372	23	14.3254	6.36605	10.0258	RFX-AP_peak_824	Enhancer	NR_027318	-76664
chr19	33356594	33356693	100	33356654	22	11.0874	4.98915	6.93435	RFX-AP_peak_825		NM_001126335	4039
chr19	34882315	34882618	304	34882448	44	21.9977	5.92105	17.4285	RFX-AP_peak_826		NM_032346	-12836
chr19	34882856	34883007	152	34882931	40	18.784	5.41612	14.3171	RFX-AP_peak_827		NM_032346	-12371
chr19	36066468	36066801	334	36066557	88	79.1276	15.8645	73.4462	RFX-AP_peak_828	Enhancer	NM_000704	-12075
chr19	37793769	37793894	126	37793837	33	8.19669	2.96684	4.20921	RFX-AP_peak_829	Enhancer	NM_181786	-31748
chr19	37794025	37794166	142	37794135	30	7.12578	2.82589	3.21451	RFX-AP_peak_830	Enhancer	NM_181786	-31484
chr19	44914555	44914727	173	44914598	31	8.66775	3.2032	4.64876	RFX-AP_peak_831	Enhancer	NM_001291489	-8864
chr19	44914881	44915053	173	44914975	43	16.0144	4.33925	11.6496	RFX-AP_peak_832	Enhancer	NM_001291489	-9190
chr19	44915572	44915768	197	44915655	77	43.4328	7.55814	38.3175	RFX-AP_peak_833	Enhancer	NM_001291489	-9893
chr19	44917772	44917885	114	44917824	56	24.7739	5.39262	20.1205	RFX-AP_peak_834	Enhancer	NM_001291489	-12052
chr19	44961382	44961528	147	44961464	55	27.6355	6.20843	22.9025	RFX-AP_peak_835	Enhancer	NM_001278510	-8689
chr19	44962555	44962655	101	44962595	36	12.9549	4.07041	8.7148	RFX-AP_peak_836	Enhancer	NM_001278510	-9839
chr19	44963017	44963232	216	44963091	27	7.57817	3.125	3.6304	RFX-AP_peak_837	Enhancer	NM_001278510	-10359
chr19	44963391	44963494	104	44963430	43	18.1573	4.91071	13.7125	RFX-AP_peak_838	Enhancer	NM_001278510	-10677
chr19	45418288	45418508	221	45418352	16	6.83265	3.82883	2.94284	RFX-AP_peak_839		NM_001645	477
chr19	48453467	48453599	133	48453559	35	11.1795	3.64742	7.01972	RFX-AP_peak_840	Promoter	NR_024221	-20
chr19	48459344	48459519	176	48459391	32	11.3167	3.91459	7.15084	RFX-AP_peak_841		NR_024217	493
chr19	49964536	49964661	126	49964596	22	9.79938	4.41459	5.71489	RFX-AP_peak_842		NM_001145396	8126
chr19	50602263	50602402	140	50602340	40	11.3312	3.38284	7.16471	RFX-AP_peak_843	Promoter	NR_024214	-1130
chr19	50642542	50642641	100	50642591	23	6.29281	2.95931	2.4545	RFX-AP_peak_844	Promoter	NR_024231	-98
chr19	50934889	50935062	174	50934987	18	6.99764	3.66795	3.09581	RFX-AP_peak_845	Promoter	NM_004533	-1184
chr19	54861186	54861457	272	54861258	16	7.54274	4.18719	3.59706	RFX-AP_peak_846	Enhancer	NM_012276	-10882
chr19	56028405	56028504	100	56028447	17	7.46408	4.00891	3.52357	RFX-AP_peak_847		NM_001101401	19980
chr19	56181800	56181941	142	56181870	36	21.784	7.08812	17.2212	RFX-AP_peak_848		NM_001130072	-4690
chr19	57256619	57256821	203	57256709	22	12.5395	5.67901	8.31634	RFX-AP_peak_849	Enhancer	NR_110744	-19970
chr19	57454245	57454393	149	57454319	39	32.7296	11.2676	27.8592	RFX-AP_peak_850		NR_024059	102049
chr19	57599189	57599339	151	57599258	28	19.1526	7.63158	14.674	RFX-AP_peak_851	Enhancer	NM_020903	-32245
chr2	1865576	1865720	145	1865637	16	11.1172	6.17115	6.96036	RFX-AP_peak_852		NM_012293	-117329
chr2	3072336	3072482	147	3072406	36	34.8443	13.4313	29.9249	RFX-AP_peak_853		NR_110228	57389
chr2	3184230	3184467	238	3184321	21	14.6284	6.98413	10.3171	RFX-AP_peak_854	Enhancer	NR_110228	-54551
chr2	3184551	3184971	421	3184892	25	19.2046	8.44156	14.724	RFX-AP_peak_855	Enhancer	NR_110228	-54963
chr2	3773104	3773208	105	3773170	15	10.1282	5.80814	6.02286	RFX-AP_peak_856		NM_001287444	21974
chr2	5162780	5162928	149	5162841	22	17.5247	8.3492	13.1023	RFX-AP_peak_857	Enhancer	NR_034134	-459042
chr2	7820191	7820329	139	7820255	19	14.2261	7.26017	9.93007	RFX-AP_peak_858		NR_110256	219526
chr2	21284878	21285035	158	21284959	46	47.3264	16.3194	42.128	RFX-AP_peak_859	Enhancer	NM_000384	-18012
chr2	25543840	25543987	148	25543904	25	20.989	9.43822	16.4501	RFX-AP_peak_860		NR_031570	7676
chr2	32686023	32686180	158	32686100	30	27.0819	11.2533	22.3635	RFX-AP_peak_861		NR_030285	-71118
chr2	33141248	33141636	389	33141531	80	79.8734	18.7067	74.183	RFX-AP_peak_862		NR_027097	-10752
chr2	45642770	45642911	142	45642840	16	11.1172	6.17115	6.96036	RFX-AP_peak_863		NR_033831	-160761
chr2	49456861	49457001	141	49456934	24	19.817	9.07521	15.3153	RFX-AP_peak_864	Enhancer	NM_181446	-75265
chr2	62957840	62958088	249	62957930	76	86.2947	23.3333	80.5211	RFX-AP_peak_865		NM_001142614	23932
chr2	68133579	68133698	120	68133655	18	12.9759	6.78571	8.73483	RFX-AP_peak_866	Enhancer	NR_110271	-80945
chr2	70658551	70658677	127	70658603	28	24.6002	10.5273	19.9518	RFX-AP_peak_867		NR_046798	50158
chr2	78928715	78928866	152	78928798	34	32.2071	12.7053	27.3499	RFX-AP_peak_868	Enhancer	NM_001008387	-324021
chr2	87623727	87624024	298	87623877	90	67.0245	11.5924	61.5035	RFX-AP_peak_869	Enhancer	NR_024206	-131098
chr2	87625661	87625774	114	87625746	25	7.73956	3.31633	3.78132	RFX-AP_peak_870	Enhancer	NR_024206	-129256
chr2	87633670	87633900	231	87633762	29	19.6471	7.63359	15.1527	RFX-AP_peak_871	Enhancer	NR_024206	-121189
chr2	87641787	87642187	401	87642041	37	13.3737	4.10811	9.1144	RFX-AP_peak_872	Enhancer	NR_024206	-112987
chr2	87644215	87644521	307	87644419	47	20.0302	5.03673	15.5218	RFX-AP_peak_873	Enhancer	NR_024206	-110606
chr2	87645351	87645454	104	87645414	36	12.318	3.89064	8.10442	RFX-AP_peak_874	Enhancer	NR_024206	-109571
chr2	87655664	87655870	207	87655728	28	11.8149	4.47531	7.6254	RFX-AP_peak_875	Enhancer	NR_024206	-99207
chr2	87656017	87656504	488	87656155	34	16.5838	5.44323	12.1958	RFX-AP_peak_876	Enhancer	NR_024206	-98713
chr2	87656734	87656861	128	87656815	30	13.7714	4.95208	9.49584	RFX-AP_peak_877	Enhancer	NR_024206	-98176
chr2	87720246	87720352	107	87720285	21	12.3733	5.78947	8.15728	RFX-AP_peak_878	Enhancer	NR_024206	-34675
chr2	88124376	88124542	167	88124454	60	67.6487	21.1073	62.1149	RFX-AP_peak_879		NM_001078170	827
chr2	89830470	89830571	102	89830517	30	14.2997	5.1495	10.0008	RFX-AP_peak_880		NR_039635	718637
chr2	89830660	89830897	238	89830780	48	30.1694	7.99347	25.371	RFX-AP_peak_881		NR_039635	718895
chr2	89831508	89831716	209	89831678	25	9.32643	3.8806	5.26638	RFX-AP_peak_882		NR_039635	719728
chr2	89840042	89840166	125	89840107	38	11.6699	3.58127	7.4863	RFX-AP_peak_883		NR_039635	728220
chr2	89850854	89850954	101	89850912	53	12.4434	3.05257	8.22464	RFX-AP_peak_884		NR_039635	739020
chr2	89851321	89851436	116	89851385	62	18.0327	3.66705	13.5924	RFX-AP_peak_885		NR_039635	739495
chr2	89852103	89852265	163	89852155	68	22.2772	4.10714	17.6983	RFX-AP_peak_886		NR_039635	740300
chr2	89852336	89852466	131	89852403	81	30.0695	4.70994	25.2738	RFX-AP_peak_887		NR_039635	740517
chr2	89853154	89853271	118	89853236	63	18.0113	3.62196	13.5716	RFX-AP_peak_888		NR_039635	741329
chr2	89860402	89860675	274	89860613	70	29.2529	5.23213	24.479	RFX-AP_peak_889		NR_039635	748655
chr2	89861301	89861402	102	89861348	51	15.4929	3.71163	11.1471	RFX-AP_peak_890		NR_039635	749468
chr2	89865220	89865329	110	89865289	79	14.0901	2.64638	9.80174	RFX-AP_peak_891		NR_039635	753391
chr2	89865410	89865592	183	89865496	88	17.9997	2.91326	13.5605	RFX-AP_peak_892		NR_039635	753617
chr2	89866694	89866898	205	89866845	107	23.9634	3.14502	19.3336	RFX-AP_peak_893		NR_039635	754912
chr2	89867182	89867298	117	89867208	94	16.1605	2.62214	11.7908	RFX-AP_peak_894		NR_039635	755356
chr2	89867390	89867533	144	89867470	136	36.0861	3.62914	31.139	RFX-AP_peak_895		NR_039635	755578
chr2	89867966	89868119	154	89868037	146	37.9116	3.581	32.923	RFX-AP_peak_896		NR_039635	756159
chr2	89868187	89868357	171	89868288	117	22.2418	2.83042	17.6639	RFX-AP_peak_897		NR_039635	756388
chr2	89868468	89868616	149	89868534	97	13.2972	2.31514	9.04075	RFX-AP_peak_898		NR_039635	756658
chr2	89868769	89868876	108	89868800	106	16.3884	2.48491	12.0097	RFX-AP_peak_899		NR_039635	756939
chr2	89869766	89869865	100	89869820	100	11.6768	2.1421	7.49311	RFX-AP_peak_900		NR_039635	757932
chr2	89875211	89875412	202	89875346	139	23.1845	2.63554	18.5791	RFX-AP_peak_901		NR_039635	763428
chr2	89876847	89877052	206	89876919	135	26.2375	2.89423	21.5427	RFX-AP_peak_902		NR_039635	765066
chr2	89877380	89877524	145	89877398	83	7.77193	1.91825	3.81186	RFX-AP_peak_903		NR_039635	765568
chr2	89877802	89877953	152	89877942	78	7.57815	1.93913	3.6304	RFX-AP_peak_904		NR_039635	765994
chr2	89878391	89878561	171	89878499	144	39.6294	3.75065	34.6046	RFX-AP_peak_905		NR_039635	766592
chr2	89878705	89878810	106	89878786	99	17.1643	2.6448	12.7558	RFX-AP_peak_906		NR_039635	766874
chr2	89879087	89879403	317	89879156	132	35.2523	3.64184	30.3231	RFX-AP_peak_907		NR_039635	767361
chr2	89879805	89879980	176	89879912	105	24.7886	3.26355	20.1347	RFX-AP_peak_908		NR_039635	768009
chr2	90371746	90371887	142	90371820	46	14.8629	3.85562	10.5428	RFX-AP_peak_909		NR_039635	1259933
chr2	90371999	90372104	106	90372059	34	7.72855	2.80224	3.77105	RFX-AP_peak_910		NR_039635	1260168
chr2	90372780	90373007	228	90372944	43	11.4714	3.2641	7.29869	RFX-AP_peak_911		NR_039635	1261010
chr2	90375282	90375435	154	90375367	46	9.56816	2.75984	5.49548	RFX-AP_peak_912		NR_039635	1263475
chr2	90381299	90381419	121	90381362	45	9.70276	2.81863	5.62329	RFX-AP_peak_913		NR_039635	1269475
chr2	90383246	90383480	235	90383297	53	14.1181	3.35404	9.82866	RFX-AP_peak_914		NR_039635	1271479
chr2	90392877	90392976	100	90392937	38	9.84402	3.13253	5.75708	RFX-AP_peak_915		NR_039635	1281043
chr2	90394373	90394499	127	90394442	51	20.6249	4.83721	16.0986	RFX-AP_peak_916		NR_039635	1282552
chr2	90481641	90481826	186	90481679	46	13.0963	3.46863	8.85066	RFX-AP_peak_917		NR_027238	1366241
chr2	90482029	90482419	391	90482268	62	24.9572	4.95283	20.2992	RFX-AP_peak_918		NR_027238	1365751
chr2	90485057	90485214	158	90485143	59	24.9635	5.18135	20.3052	RFX-AP_peak_919		NR_027238	1362839
chr2	90485315	90485494	180	90485412	61	26.8156	5.42432	22.1051	RFX-AP_peak_920		NR_027238	1362570
chr2	91596781	91597101	321	91597027	47	15.0594	3.84	10.7316	RFX-AP_peak_921		NR_027238	251034
chr2	91597201	91597318	118	91597259	43	12.2675	3.44019	8.05619	RFX-AP_peak_922		NR_027238	250715
chr2	91597660	91597781	122	91597722	45	12.9006	3.47695	8.6625	RFX-AP_peak_923		NR_027238	250254
chr2	91604719	91604961	243	91604756	45	10.2576	2.92807	6.14521	RFX-AP_peak_924		NR_027238	243135
chr2	91613791	91613899	109	91613861	40	10.345	3.15385	6.22836	RFX-AP_peak_925		NR_027238	234130
chr2	91614339	91614479	141	91614419	51	17.8095	4.19693	13.3766	RFX-AP_peak_926		NR_027238	233566
chr2	91706850	91707051	202	91706982	18	11.3193	5.84615	7.15322	RFX-AP_peak_927		NR_027238	141024
chr2	92269052	92269820	769	92269506	115	51.0654	5.89132	45.7992	RFX-AP_peak_928		NR_027714	140277
chr2	92272843	92273110	268	92272985	110	38.6357	4.58488	33.6315	RFX-AP_peak_929		NR_027714	143818
chr2	92274821	92274943	123	92274887	77	28.6875	4.70163	23.9267	RFX-AP_peak_930		NR_027714	145723
chr2	92275859	92276017	159	92275951	95	40.4558	5.52359	35.4104	RFX-AP_peak_931		NR_027714	146779
chr2	92280784	92280894	111	92280855	46	9.46645	2.74052	5.39895	RFX-AP_peak_932		NR_027714	151680
chr2	92281242	92281592	351	92281324	133	77.5476	8.43298	71.8851	RFX-AP_peak_933		NR_027714	152258
chr2	92282158	92282330	173	92282199	63	20.5953	4.06349	16.0702	RFX-AP_peak_934		NR_027714	153085
chr2	92284261	92284388	128	92284340	69	23.815	4.31566	19.1894	RFX-AP_peak_935		NR_027714	155166
chr2	92289930	92291633	1704	92291499	179	74.0726	5.61097	68.4561	RFX-AP_peak_936		NR_027714	161623
chr2	92296042	92296937	896	92296852	142	41.7968	3.96671	36.7207	RFX-AP_peak_937		NR_027714	167331
chr2	92297113	92297600	488	92297342	154	50.0262	4.35271	44.7793	RFX-AP_peak_938		NR_027714	168198
chr2	92297718	92298162	445	92298087	130	35.1918	3.67874	30.2646	RFX-AP_peak_939		NR_027714	168781
chr2	92300648	92300994	347	92300873	123	28.261	3.23169	23.5125	RFX-AP_peak_940		NR_027714	171662
chr2	92301073	92301228	156	92301161	117	25.8483	3.13247	21.164	RFX-AP_peak_941		NR_027714	171992
chr2	92305667	92305799	133	92305760	128	14.152	2.11788	9.86111	RFX-AP_peak_942		NR_027714	176574
chr2	92306734	92306918	185	92306825	162	26.7526	2.63882	22.0435	RFX-AP_peak_943		NR_027714	177667
chr2	92307215	92307601	387	92307375	180	32.6022	2.80359	27.7352	RFX-AP_peak_944		NR_027714	178249
chr2	92308481	92308673	193	92308617	143	12.2895	1.91286	8.07703	RFX-AP_peak_945		NR_027714	179418
chr2	92309003	92309217	215	92309120	156	13.8386	1.94475	9.56046	RFX-AP_peak_946		NR_027714	179951
chr2	92310337	92310450	114	92310414	168	15.3846	1.97615	11.0429	RFX-AP_peak_947		NR_027714	181235
chr2	92310580	92310787	208	92310629	154	11.2519	1.80547	7.08875	RFX-AP_peak_948		NR_027714	181525
chr2	92312944	92313060	117	92313011	165	13.6298	1.89541	9.36002	RFX-AP_peak_949		NR_027714	183843
chr2	92313812	92313998	187	92313862	155	10.0552	1.73295	5.95735	RFX-AP_peak_950		NR_027714	184746
chr2	92317202	92317392	191	92317351	160	7.34368	1.56159	3.41115	RFX-AP_peak_951		NR_027714	188138
chr2	92318663	92318973	311	92318903	166	8.3317	1.60423	4.332	RFX-AP_peak_952		NR_027714	189659
chr2	92323152	92323290	139	92323213	167	12.1434	1.80859	7.93723	RFX-AP_peak_953		NR_027714	194062
chr2	92323599	92323798	200	92323717	169	14.9544	1.94932	10.6308	RFX-AP_peak_954		NR_027714	194540
chr2	92324078	92324203	126	92324144	168	17.5312	2.08926	13.1085	RFX-AP_peak_955		NR_027714	194982
chr2	92324346	92324627	282	92324563	164	18.9744	2.18804	14.5015	RFX-AP_peak_956		NR_027714	195328
chr2	92324819	92325328	510	92325145	177	27.7505	2.57003	23.0144	RFX-AP_peak_957		NR_027714	195915
chr2	92325459	92325600	142	92325527	169	27.9278	2.64468	23.1871	RFX-AP_peak_958		NR_027714	196371
chr2	92325825	92325958	134	92325874	143	20.6498	2.43243	16.1226	RFX-AP_peak_959		NR_027714	196733
chr2	92326009	92326121	113	92326040	101	7.56568	1.78197	3.61882	RFX-AP_peak_960		NR_027714	196906
chr2	95475070	95475204	135	95475143	23	16.9335	7.74194	12.5332	RFX-AP_peak_961		NR_003366	47683
chr2	96515843	96515965	123	96515927	17	10.7367	5.73248	6.60073	RFX-AP_peak_962		NR_103734	-23175
chr2	102374199	102374328	130	102374265	22	17.5247	8.3492	13.1023	RFX-AP_peak_963		NM_001242559	59726
chr2	102461247	102461386	140	102461324	25	20.989	9.43822	16.4501	RFX-AP_peak_964		NR_103791	-138610
chr2	109786672	109786808	137	109786735	26	22.0821	9.74729	17.5099	RFX-AP_peak_965		NR_036223	-28696
chr2	109815770	109816324	555	109815959	71	57.8475	12.7886	52.4756	RFX-AP_peak_966		NR_036223	-58003
chr2	122253122	122253231	110	122253166	25	20.989	9.43822	16.4501	RFX-AP_peak_967		NR_023343	-35279
chr2	132779573	132779691	119	132779614	20	10.9812	5.27638	6.83316	RFX-AP_peak_968		NR_027019	139893
chr2	132966956	132967069	114	132967037	20	10.3254	4.95283	6.20955	RFX-AP_peak_969		NR_027019	-47488
chr2	132969341	132969529	189	132969512	21	9.48022	4.40882	5.41198	RFX-AP_peak_970		NR_031608	45218
chr2	132975336	132975558	223	132975538	28	11.5738	4.38729	7.39569	RFX-AP_peak_971		NR_031608	39206
chr2	132980916	132981091	176	132981020	39	16.7217	4.89596	12.3284	RFX-AP_peak_972		NR_031608	33649
chr2	132987011	132987143	133	132987085	33	13.7524	4.59459	9.47781	RFX-AP_peak_973		NR_031608	27576
chr2	132987698	132988087	390	132987739	32	13.5482	4.63483	9.28171	RFX-AP_peak_974		NR_031608	26760
chr2	132994952	132995055	104	132995013	38	11.7607	3.60444	7.57357	RFX-AP_peak_975		NR_031608	19649
chr2	132996277	132996430	154	132996352	81	43.0001	7.03863	37.8991	RFX-AP_peak_976		NR_031608	18299
chr2	132997441	132997598	158	132997518	89	44.1742	6.55022	39.0403	RFX-AP_peak_977		NR_031608	17133
chr2	132998466	132998578	113	132998518	67	24.2722	4.50331	19.634	RFX-AP_peak_978		NR_031608	16131
chr2	133001972	133002225	254	133002025	56	17.2528	3.80254	12.8413	RFX-AP_peak_979		NR_031608	12554
chr2	133003269	133003403	135	133003337	80	37.104	5.96905	32.1337	RFX-AP_peak_980		NR_031608	11317
chr2	133004472	133004574	103	133004531	49	16.3469	4.0032	11.9699	RFX-AP_peak_981		NR_031608	10130
chr2	133011919	133012058	140	133011985	91	29.2399	4.1535	24.4663	RFX-AP_peak_982		NR_031608	2664
chr2	133012224	133012351	128	133012293	95	28.5676	3.9312	23.8099	RFX-AP_peak_983		NR_031608	2365
chr2	133012493	133012949	457	133012581	107	35.2074	4.30108	30.2799	RFX-AP_peak_984		NR_031608	1932
chr2	133015172	133015336	165	133015235	113	26.5445	3.26741	21.8418	RFX-AP_peak_985	Promoter	NR_027020	288
chr2	133016698	133016965	268	133016795	115	23.5644	2.97055	18.9468	RFX-AP_peak_986	Promoter	NR_027020	-1290
chr2	133017092	133017372	281	133017181	138	36.2612	3.60384	31.3095	RFX-AP_peak_987	Promoter	NR_027020	-1690
chr2	133018773	133018963	191	133018915	122	24.5552	2.9454	19.9093	RFX-AP_peak_988		NR_027020	-3326
chr2	133019918	133020204	287	133020112	184	56.7405	4.18836	51.3839	RFX-AP_peak_989		NR_027020	-4519
chr2	133020308	133020416	109	133020352	117	20.6635	2.7027	16.1359	RFX-AP_peak_990		NR_027020	-4820
chr2	133022658	133022840	183	133022687	114	14.5393	2.25358	10.2314	RFX-AP_peak_991	Enhancer	NR_027020	-7207
chr2	133023143	133023329	187	133023226	156	31.52	2.99105	26.6838	RFX-AP_peak_992	Enhancer	NR_027020	-7694
chr2	133025595	133025981	387	133025823	174	35.1512	3.00532	30.2249	RFX-AP_peak_993	Enhancer	NR_027020	-10246
chr2	133026715	133026860	146	133026772	160	25.7299	2.59677	21.0503	RFX-AP_peak_994	Enhancer	NR_027020	-11246
chr2	133026961	133027060	100	133027021	136	16.3449	2.20932	11.968	RFX-AP_peak_995	Enhancer	NR_027020	-11469
chr2	133028366	133028483	118	133028439	155	24.8041	2.58578	20.1498	RFX-AP_peak_996	Enhancer	NR_027020	-12883
chr2	133029214	133029382	169	133029317	140	19.3359	2.37294	14.8511	RFX-AP_peak_997	Enhancer	NR_027020	-13756
chr2	133029792	133029918	127	133029843	148	20.7136	2.39588	16.1848	RFX-AP_peak_998	Enhancer	NR_027020	-14313
chr2	133030429	133031033	605	133030615	170	31.0963	2.81435	26.2731	RFX-AP_peak_999	Enhancer	NR_027020	-15189
chr2	133031229	133031342	114	133031264	127	16.8903	2.31548	12.4915	RFX-AP_peak_1000	Enhancer	NR_027020	-15744
chr2	133032618	133032724	107	133032657	129	22.4733	2.69486	17.8892	RFX-AP_peak_1001	Enhancer	NR_027020	-17129
chr2	133033359	133033475	117	133033390	126	22.1016	2.7027	17.5289	RFX-AP_peak_1002	Enhancer	NR_027020	-17875
chr2	133034406	133034798	393	133034469	127	27.239	3.08285	22.5155	RFX-AP_peak_1003	Enhancer	NR_027020	-19060
chr2	133039020	133039239	220	133039116	70	22.2981	4.01811	17.7187	RFX-AP_peak_1004	Enhancer	NR_027020	-23588
chr2	133043880	133044011	132	133043969	36	10.0355	3.28305	5.93866	RFX-AP_peak_1005	Enhancer	NM_001304449	-20771
chr2	133044211	133044318	108	133044248	43	16.0144	4.33925	11.6496	RFX-AP_peak_1006	Enhancer	NM_001304449	-20452
chr2	133044553	133044748	196	133044628	52	23.079	5.34813	18.4763	RFX-AP_peak_1007	Enhancer	NM_001304449	-20066
chr2	133045241	133045347	107	133045300	41	16.3097	4.58515	11.934	RFX-AP_peak_1008	Enhancer	NM_001304449	-19423
chr2	133110705	133110821	117	133110754	18	7.73593	4.00844	3.77797	RFX-AP_peak_1009		NM_001304449	46046
chr2	133119013	133119117	105	133119077	22	10.1409	4.56349	6.03468	RFX-AP_peak_1010		NM_001304449	54348
chr2	135875028	135875225	198	135875093	15	10.1282	5.80814	6.02286	RFX-AP_peak_1011		NM_012233	65292
chr2	147347724	147347823	100	147347766	17	12.1307	6.53415	7.92515	RFX-AP_peak_1012		NR_026904	3149
chr2	149639288	149639465	178	149639375	77	87.8253	23.6364	82.0338	RFX-AP_peak_1013		NM_004522	6585
chr2	151106219	151106382	164	151106302	44	45.8333	16.3354	40.6641	RFX-AP_peak_1014		NM_001254738	237908
chr2	159440737	159440840	104	159440776	22	17.5247	8.3492	13.1023	RFX-AP_peak_1015		NM_001304970	127397
chr2	162135127	162135341	215	162135227	64	19.6658	3.85528	15.1709	RFX-AP_peak_1016	Enhancer	NR_110593	-24080
chr2	162135721	162135917	197	162135831	84	33.0344	5.01179	28.1566	RFX-AP_peak_1017	Enhancer	NR_110593	-24665
chr2	162136386	162136520	135	162136440	67	21.3916	4.00707	16.8405	RFX-AP_peak_1018	Enhancer	NR_110593	-25299
chr2	162136710	162136893	184	162136801	82	31.6578	4.90544	26.8175	RFX-AP_peak_1019	Enhancer	NR_110593	-25648
chr2	162137741	162137885	145	162137807	86	34.6212	5.14793	29.708	RFX-AP_peak_1020	Enhancer	NR_110593	-26659
chr2	162138240	162138461	222	162138346	72	24.702	4.31187	20.0504	RFX-AP_peak_1021	Enhancer	NM_005805	-26435
chr2	162138589	162139154	566	162138981	73	25.2913	4.35807	20.6248	RFX-AP_peak_1022	Enhancer	NM_005805	-25914
chr2	170810630	170810782	153	170810702	37	36.1804	13.7943	31.2302	RFX-AP_peak_1023		NM_172070	126688
chr2	191402657	191402824	168	191402743	37	36.0441	13.7184	31.0981	RFX-AP_peak_1024		NM_001142645	-3273
chr2	203210998	203211139	142	203211067	20	15.3059	7.62318	10.9669	RFX-AP_peak_1025	Enhancer	NM_001204	-29981
chr2	224591253	224591395	143	224591314	22	17.5247	8.3492	13.1023	RFX-AP_peak_1026		NM_001039569	110995
chr2	230045441	230045701	261	230045530	116	138.399	29.397	132.151	RFX-AP_peak_1027		NM_001100818	90486
chr2	230419540	230419693	154	230419615	38	37.5278	14.1573	32.5474	RFX-AP_peak_1028		NM_139072	159669
chr2	231483861	231484015	155	231483925	32	29.6186	11.9793	24.8337	RFX-AP_peak_1029		NR_040038	81306
chr2	240566395	240566612	218	240566482	18	12.1516	6.31229	7.94499	RFX-AP_peak_1030	Enhancer	NR_037808	-118050
chr2	240739519	240739703	185	240739662	14	8.41215	5	4.40735	RFX-AP_peak_1031		NR_037808	55057
chr2	242530026	242530163	138	242530101	20	12.3853	6	8.1687	RFX-AP_peak_1032		NM_001164356	26821
chr2	243153912	243154017	106	243153953	17	7.09275	3.82979	3.18369	RFX-AP_peak_1033		NR_130702	123181
chr2	243154479	243154591	113	243154502	18	7.28745	3.8	3.36469	RFX-AP_peak_1034		NR_130702	123751
chr20	892449	892549	101	892506	24	12.5011	5.30786	8.27939	RFX-AP_peak_1035		NM_015985	4461
chr20	1857661	1857855	195	1857793	38	25.3051	8.125	20.638	RFX-AP_peak_1036	Enhancer	NM_001040022	-17055
chr20	2995741	2995840	100	2995788	14	5.73666	3.52113	1.94737	RFX-AP_peak_1037		NM_001501	-28477
chr20	7578831	7578976	146	7578889	24	14.8058	6.39386	10.488	RFX-AP_peak_1038		NR_107029	226649
chr20	19431414	19431517	104	19431476	21	10.8382	5.03433	6.69721	RFX-AP_peak_1039		NR_024564	-166226
chr20	20318038	20318157	120	20318092	32	21.6563	7.8759	17.0971	RFX-AP_peak_1040		NM_002196	-30667
chr20	22677706	22677866	161	22677788	49	37.9214	10.7527	32.9325	RFX-AP_peak_1041	Enhancer	NR_109883	-89631
chr20	25846816	25846953	138	25846891	39	21.6179	6.50407	17.0597	RFX-AP_peak_1042	Enhancer	NR_110001	-12228
chr20	26041809	26041909	101	26041888	19	10.8162	5.37634	6.67628	RFX-AP_peak_1043		NR_026713	6609
chr20	26188809	26189202	394	26189090	124	68.4368	7.7688	62.8916	RFX-AP_peak_1044	Promoter	NR_030386	-92
chr20	26189272	26189447	176	26189336	89	38.6081	5.6005	33.6044	RFX-AP_peak_1045	Promoter	NR_030386	-446
chr20	26189756	26190312	557	26190067	169	113.176	10.5919	107.126	RFX-AP_peak_1046	Promoter	NR_040095	-165
chr20	26190408	26190532	125	26190470	83	34.1992	5.25657	29.295	RFX-AP_peak_1047	Promoter	NR_040095	-601
chr20	26260946	26261075	130	26261004	42	18.5805	5.13127	14.1221	RFX-AP_peak_1048	Enhancer	NR_040095	-71142
chr20	26267559	26267658	100	26267613	36	13.5185	4.23341	9.25316	RFX-AP_peak_1049	Enhancer	NR_040095	-77740
chr20	26275121	26275300	180	26275284	25	7.87714	3.36352	3.91042	RFX-AP_peak_1050	Enhancer	NR_040095	-85342
chr20	26305691	26305798	108	26305752	45	17.0652	4.44874	12.6605	RFX-AP_peak_1051	Enhancer	NR_040095	-115876
chr20	26309651	26309790	140	26309721	63	26.1687	5.12821	21.476	RFX-AP_peak_1052	Enhancer	NR_040095	-119852
chr20	26311456	26311581	126	26311513	52	17.7784	4.12773	13.3464	RFX-AP_peak_1053	Enhancer	NR_040095	-121650
chr20	26312917	26313041	125	26312952	39	8.74503	2.83688	4.72137	RFX-AP_peak_1054	Enhancer	NR_040095	-123110
chr20	26317276	26317394	119	26317346	51	14.766	3.56653	10.4497	RFX-AP_peak_1055	Enhancer	NR_040095	-127466
chr20	26317982	26318274	293	26318064	83	39.8395	6.24071	34.8089	RFX-AP_peak_1056	Enhancer	NR_040095	-128259
chr20	26318396	26318611	216	26318489	110	66.1614	8.63813	60.6543	RFX-AP_peak_1057	Enhancer	NR_040095	-128635
chr20	26319352	26319491	140	26319426	52	19.904	4.59272	15.3999	RFX-AP_peak_1058	Enhancer	NR_040095	-129553
chr20	29456696	29456805	110	29456745	21	10.507	4.87805	6.38274	RFX-AP_peak_1059		NR_133643	113612
chr20	29518283	29518449	167	29518363	48	28.3356	7.36842	23.5852	RFX-AP_peak_1060		NR_133643	51997
chr20	29518578	29518868	291	29518771	96	81.4624	14.5865	75.7548	RFX-AP_peak_1061		NR_133643	51640
chr20	29582852	29582959	108	29582900	28	8.31022	3.28798	4.31157	RFX-AP_peak_1062	Enhancer	NR_133643	-12543
chr20	29596996	29597095	100	29597059	34	10.5158	3.53179	6.39117	RFX-AP_peak_1063	Enhancer	NR_003579	-14833
chr20	29646303	29646521	219	29646457	38	9.74916	3.11005	5.66742	RFX-AP_peak_1064	Enhancer	NR_045115	-8274
chr20	29651804	29651992	189	29651901	39	9.14452	2.92612	5.09879	RFX-AP_peak_1065	Enhancer	NR_045115	-13760
chr20	29653168	29653413	246	29653292	41	12.7632	3.66812	8.53092	RFX-AP_peak_1066	Enhancer	NR_045115	-15153
chr20	29805078	29805254	177	29805166	76	53.5896	10.3356	48.281	RFX-AP_peak_1067	Enhancer	NM_001037730	-40301
chr20	29810465	29810600	136	29810546	60	26.019	5.33217	21.3303	RFX-AP_peak_1068	Enhancer	NM_001037730	-34934
chr20	29811901	29812054	154	29811972	77	39.2094	6.6383	34.1927	RFX-AP_peak_1069	Enhancer	NM_001037730	-33489
chr20	29812679	29812787	109	29812726	56	22.0629	4.77787	17.4914	RFX-AP_peak_1070	Enhancer	NM_001037730	-32734
chr20	29817749	29817862	114	29817798	55	21.398	4.70588	16.8467	RFX-AP_peak_1071	Enhancer	NM_001037730	-27661
chr20	29818402	29818571	170	29818494	59	23.592	4.88599	18.9737	RFX-AP_peak_1072	Enhancer	NM_001037730	-26980
chr20	29821800	29822080	281	29822016	63	28.2311	5.56522	23.4835	RFX-AP_peak_1073	Enhancer	NM_001037730	-23527
chr20	29822927	29823075	149	29822988	58	24.859	5.23979	20.2034	RFX-AP_peak_1074	Enhancer	NM_001037730	-22466
chr20	29829329	29829793	465	29829458	102	53.4896	7.1231	48.1828	RFX-AP_peak_1075	Enhancer	NM_001037730	-15906
chr20	29832054	29832206	153	29832121	76	36.0443	6.08696	31.0982	RFX-AP_peak_1076	Enhancer	NM_001037730	-13337
chr20	46523467	46523859	393	46523616	74	51.7658	10.1626	46.4864	RFX-AP_peak_1077	Enhancer	NR_109942	-88307
chr20	46524583	46524727	145	46524653	23	7.10949	3.24763	3.19932	RFX-AP_peak_1078	Enhancer	NR_109942	-87315
chr20	47131710	47132483	774	47132163	83	54.0923	9.33333	48.7767	RFX-AP_peak_1079		NR_026958	143443
chr20	47132534	47132637	104	47132581	35	12.4441	4.00445	8.22523	RFX-AP_peak_1080		NR_026958	143932
chr20	47132706	47132930	225	47132814	51	24.1588	5.72687	19.5235	RFX-AP_peak_1081		NR_026958	144164
chr20	59904339	59904474	136	59904400	42	29.8251	9.11017	25.0355	RFX-AP_peak_1082		NM_001794	76925
chr20	59906637	59906753	117	59906723	24	12.7822	5.43478	8.54922	RFX-AP_peak_1083		NM_001794	79213
chr20	61699879	61700030	152	61699932	23	11.3876	4.96894	7.21863	RFX-AP_peak_1084		NR_033369	30592
chr20	62324834	62324954	121	62324928	32	16.5023	5.69948	12.1174	RFX-AP_peak_1085		NM_003823	-3110
chr20	62579959	62580066	108	62580025	32	16.6839	5.76923	12.2921	RFX-AP_peak_1086		NM_001193379	2514
chr20	62719919	62720251	333	62720001	58	40.6178	9.68801	35.5678	RFX-AP_peak_1087		NM_001200019	3716
chr21	9685501	9685692	192	9685599	30	10.1968	3.73045	6.08791	RFX-AP_peak_1088	Enhancer	NR_128711	-140235
chr21	9695847	9696248	402	9696001	124	40.9485	4.36148	35.892	RFX-AP_peak_1089	Enhancer	NR_128711	-129784
chr21	9696367	9696517	151	9696410	105	28.9952	3.68696	24.2278	RFX-AP_peak_1090	Enhancer	NR_128711	-129390
chr21	9698591	9698741	151	9698665	104	27.7526	3.58362	23.0164	RFX-AP_peak_1091	Enhancer	NR_128711	-127166
chr21	9698825	9699214	390	9699051	136	47.8629	4.66304	42.6551	RFX-AP_peak_1092	Enhancer	NR_128711	-126812
chr21	9699506	9699682	177	9699604	111	31.2995	3.76597	26.4699	RFX-AP_peak_1093	Enhancer	NR_128711	-126238
chr21	9699770	9700213	444	9700080	86	18.1415	2.96928	13.6974	RFX-AP_peak_1094	Enhancer	NR_128711	-125840
chr21	9700378	9700538	161	9700413	63	8.65263	2.24011	4.6345	RFX-AP_peak_1095	Enhancer	NR_128711	-125374
chr21	9825434	9825861	428	9825560	165	79.7901	6.70166	74.1003	RFX-AP_peak_1096	Promoter	NR_128711	-184
chr21	9825926	9826360	435	9826050	123	46.2175	4.94418	41.0418	RFX-AP_peak_1097	Promoter	NR_128714	-60
chr21	9826888	9827590	703	9827396	185	93.747	7.16211	87.8897	RFX-AP_peak_1098		NR_037458	1036
chr21	9954747	9954924	178	9954874	25	8.30836	3.51351	4.30975	RFX-AP_peak_1099		NR_038327	13758
chr21	10084961	10085090	130	10085049	26	9.15405	3.72414	5.10793	RFX-AP_peak_1100	Enhancer	NR_038328	-116432
chr21	10085293	10085491	199	10085381	25	8.30836	3.51351	4.30975	RFX-AP_peak_1101	Enhancer	NR_038328	-116798
chr21	10085545	10085767	223	10085678	42	20.3368	5.65789	15.8189	RFX-AP_peak_1102	Enhancer	NR_038328	-117062
chr21	10086284	10086417	134	10086325	33	12.5631	4.21314	8.33891	RFX-AP_peak_1103	Enhancer	NR_038328	-117757
chr21	10367847	10367946	100	10367905	12	6.90734	4.46735	3.0122	RFX-AP_peak_1104	Enhancer	NR_038328	-399303
chr21	10492842	10493036	195	10492930	52	51.3437	16.0121	46.074	RFX-AP_peak_1105		NM_199260	498004
chr21	10699381	10699564	184	10699476	44	9.2123	2.75566	5.15901	RFX-AP_peak_1106		NM_199260	291470
chr21	10702189	10702510	322	10702426	63	14.1448	3.0146	9.85427	RFX-AP_peak_1107		NM_199260	288593
chr21	10726052	10726199	148	10726108	58	15.961	3.47877	11.5984	RFX-AP_peak_1108		NM_199260	264817
chr21	10765847	10766022	176	10765958	46	16.008	4.11919	11.6435	RFX-AP_peak_1109		NM_199260	225008
chr21	10766607	10766712	106	10766691	37	11.5312	3.60874	7.35516	RFX-AP_peak_1110		NM_199260	224283
chr21	10772831	10772953	123	10772873	41	13.6752	3.89249	9.40359	RFX-AP_peak_1111		NM_199260	218051
chr21	10773395	10773554	160	10773464	72	36.0157	6.43739	31.0706	RFX-AP_peak_1112		NM_199260	217468
chr21	10776058	10776174	117	10776101	50	13.8936	3.4413	9.61334	RFX-AP_peak_1113		NM_199260	214827
chr21	10776639	10776753	115	10776692	54	15.7184	3.60892	11.3643	RFX-AP_peak_1114		NM_199260	214247
chr21	10780411	10780560	150	10780490	74	28.0121	4.75587	23.2693	RFX-AP_peak_1115		NM_199260	210457
chr21	10783870	10784026	157	10783908	59	19.9607	4.158	15.4544	RFX-AP_peak_1116		NM_199260	206995
chr21	10785099	10785224	126	10785152	63	22.073	4.33018	17.5013	RFX-AP_peak_1117		NM_199260	205781
chr21	10789233	10789332	100	10789263	35	7.04845	2.59928	3.14265	RFX-AP_peak_1118		NM_199260	201660
chr21	10792583	10792687	105	10792620	51	14.2203	3.45975	9.92659	RFX-AP_peak_1119		NM_199260	198308
chr21	10795719	10795873	155	10795823	56	15.7008	3.51635	11.3475	RFX-AP_peak_1120		NM_199260	195147
chr21	10799012	10799157	146	10799088	59	17.5647	3.71747	13.1408	RFX-AP_peak_1121		NM_199260	191858
chr21	10805353	10805464	112	10805402	59	17.8394	3.76648	13.4056	RFX-AP_peak_1122		NM_199260	185534
chr21	10807052	10807321	270	10807209	102	50.4217	6.61529	45.1667	RFX-AP_peak_1123		NM_199260	183756
chr21	10809287	10809389	103	10809349	54	16.7602	3.80886	12.3658	RFX-AP_peak_1124		NM_199260	181605
chr21	10819343	10819772	430	10819601	131	80.7756	9.12232	75.0751	RFX-AP_peak_1125		NM_199260	171385
chr21	10819998	10820111	114	10820057	57	19.0904	4.10184	14.614	RFX-AP_peak_1126		NM_199260	170888
chr21	10827071	10827222	152	10827169	54	24.6099	5.53877	19.9613	RFX-AP_peak_1127		NM_199260	163796
chr21	10836328	10836454	127	10836390	58	22.8277	4.79675	18.233	RFX-AP_peak_1128		NM_199260	154552
chr21	10836803	10836931	129	10836869	73	33.1363	5.75876	28.2563	RFX-AP_peak_1129		NM_199260	154076
chr21	10839093	10839242	150	10839165	86	44.4391	6.85579	39.2994	RFX-AP_peak_1130		NM_199260	151775
chr21	10841651	10841784	134	10841722	62	25.7967	5.12612	21.1154	RFX-AP_peak_1131		NM_199260	149225
chr21	10843395	10843550	156	10843480	77	41.6359	7.15596	36.5658	RFX-AP_peak_1132		NM_199260	147470
chr21	10844179	10844333	155	10844244	45	17.4484	4.54545	13.0306	RFX-AP_peak_1133		NM_199260	146687
chr21	10849947	10850055	109	10850012	47	17.1568	4.32043	12.7484	RFX-AP_peak_1134		NM_199260	140942
chr21	10851412	10851546	135	10851489	47	16.5328	4.17391	12.1468	RFX-AP_peak_1135		NM_199260	139464
chr21	10852335	10852467	133	10852415	47	15.0455	3.83693	10.7182	RFX-AP_peak_1136		NM_199260	138542
chr21	10853613	10853748	136	10853657	60	22.6412	4.62121	18.0516	RFX-AP_peak_1137		NM_199260	137262
chr21	10856774	10856929	156	10856847	91	50.8177	7.62852	45.5544	RFX-AP_peak_1138		NM_199260	134091
chr21	11186120	11186311	192	11186219	44	22.8335	6.18132	18.2387	RFX-AP_peak_1139	Enhancer	NM_001187	-87279
chr21	11186438	11186823	386	11186616	54	33.2572	7.98258	28.3744	RFX-AP_peak_1140	Enhancer	NM_001187	-87694
chr21	14338345	14338486	142	14338399	27	9.93288	3.90516	5.84122	RFX-AP_peak_1141	Enhancer	NR_026916	-72071
chr21	14339087	14339322	236	14339222	74	48.7163	9.29368	43.4918	RFX-AP_peak_1142	Enhancer	NR_026916	-71282
chr21	14353251	14353399	149	14353335	56	32.0861	7.31707	27.2336	RFX-AP_peak_1143	Enhancer	NR_026916	-57162
chr21	14359475	14359602	128	14359543	38	14.9173	4.46224	10.5953	RFX-AP_peak_1144	Enhancer	NR_026916	-50948
chr21	14365261	14365362	102	14365316	48	19.0932	4.71154	14.6167	RFX-AP_peak_1145	Enhancer	NR_026916	-45175
chr21	14368272	14368377	106	14368328	34	13.3651	4.36954	9.10607	RFX-AP_peak_1146	Enhancer	NR_026916	-42162
chr21	15457305	15457453	149	15457365	38	34.5554	12.5402	29.6435	RFX-AP_peak_1147	Enhancer	NR_027270	-104614
chr21	16446254	16446396	143	16446327	29	25.834	10.8903	21.1501	RFX-AP_peak_1148	Enhancer	NM_003489	-9199
chr21	26361327	26361534	208	26361379	16	11.1172	6.17115	6.96036	RFX-AP_peak_1149		NR_046198	148567
chr21	27228041	27228189	149	27228119	31	28.3436	11.6163	23.5918	RFX-AP_peak_1150	Enhancer	NM_001003701	-120150
chr21	32689520	32689664	145	32689590	29	25.834	10.8903	21.1501	RFX-AP_peak_1151		NM_003253	241698
chr21	47454990	47455146	157	47455121	12	7.2534	4.67626	3.33289	RFX-AP_peak_1152		NM_001848	53405
chr21	47713062	47713173	112	47713119	18	9.56505	4.90956	5.49255	RFX-AP_peak_1153		NM_001314023	6874
chr21	47915094	47915193	100	47915123	19	14.2261	7.26017	9.93007	RFX-AP_peak_1154		NR_046400	32760
chr21	48119778	48119892	115	48119842	20	14.1727	6.97674	9.88101	RFX-AP_peak_1155		NM_001242864	64328
chr22	16850105	16850276	172	16850193	68	39.5084	7.7095	34.486	RFX-AP_peak_1156		NM_014406	223509
chr22	16852162	16852305	144	16852215	35	9.98677	3.32717	5.89247	RFX-AP_peak_1157		NM_014406	221466
chr22	16859077	16859179	103	16859151	40	15.5606	4.46623	11.2122	RFX-AP_peak_1158		NM_014406	214572
chr22	16860622	16860754	133	16860677	41	17.7313	4.98812	13.3009	RFX-AP_peak_1159		NM_014406	213012
chr22	16861588	16861734	147	16861662	62	38.7094	8.35544	33.7037	RFX-AP_peak_1160		NM_014406	212039
chr22	17042149	17042270	122	17042197	41	21.3239	6.10465	16.7752	RFX-AP_peak_1161		NM_014406	31490
chr22	17046726	17046836	111	17046782	34	15.2428	4.97866	10.9082	RFX-AP_peak_1162		NM_014406	26919
chr22	17047846	17048246	401	17047893	30	13.7286	4.93631	9.45492	RFX-AP_peak_1163		NM_014406	25654
chr22	17048759	17048896	138	17048804	30	14.0539	5.0571	9.76695	RFX-AP_peak_1164		NM_014406	24872
chr22	18685030	18685129	100	18685069	20	11.5325	5.55556	7.35624	RFX-AP_peak_1165		NM_017414	52322
chr22	18686006	18686152	147	18686091	27	18.7427	7.67123	14.2775	RFX-AP_peak_1166		NM_017414	53321
chr22	18688287	18688459	173	18688368	59	56.9162	16.0858	51.5566	RFX-AP_peak_1167		NM_017414	55615
chr22	18688554	18688697	144	18688644	15	7.32567	4.22164	3.39427	RFX-AP_peak_1168		NM_017414	55868
chr22	18718094	18718214	121	18718178	25	18.4809	8.04954	14.0257	RFX-AP_peak_1169		NR_003267	61320
chr22	18721198	18721476	279	18721274	30	23.8322	9.48012	19.206	RFX-AP_peak_1170		NR_003267	58137
chr22	18721531	18721632	102	18721599	17	10.2087	5.43807	6.09902	RFX-AP_peak_1171		NR_003267	57892
chr22	18878217	18878701	485	18878482	84	67.1951	12.8593	61.6715	RFX-AP_peak_1172	Enhancer	NM_005675	-15277
chr22	18879948	18880077	130	18880009	54	29.9067	6.96203	25.1151	RFX-AP_peak_1173	Enhancer	NM_005675	-13723
chr22	18881647	18881778	132	18881710	47	23.5794	6.02258	18.9615	RFX-AP_peak_1174	Enhancer	NM_005675	-12023
chr22	18881930	18882065	136	18881979	30	11.1472	4.03646	6.989	RFX-AP_peak_1175	Enhancer	NM_005675	-11738
chr22	18883910	18884148	239	18884003	57	39.6436	9.55519	34.6183	RFX-AP_peak_1176	Enhancer	NM_005675	-9707
chr22	20325591	20325944	354	20325863	19	12.0001	6.00601	7.80296	RFX-AP_peak_1177	Enhancer	NM_033257	-18140
chr22	20326194	20326457	264	20326249	22	15.0089	6.94864	10.683	RFX-AP_peak_1178	Enhancer	NM_033257	-18698
chr22	20326515	20326654	140	20326576	18	11.0638	5.70571	6.91174	RFX-AP_peak_1179	Enhancer	NM_033257	-18957
chr22	20656627	20656903	277	20656706	16	10.5893	5.86207	6.46117	RFX-AP_peak_1180	Enhancer	NM_001256524	-91640
chr22	20657452	20657551	100	20657474	16	10.8379	6.00707	6.69695	RFX-AP_peak_1181	Enhancer	NM_001256524	-90903
chr22	20657783	20657891	109	20657854	24	19.6725	8.99281	15.1773	RFX-AP_peak_1182	Enhancer	NM_001256524	-90568
chr22	20689183	20689577	395	20689275	54	46.8259	13.1579	41.6373	RFX-AP_peak_1183	Enhancer	NM_001256524	-59025
chr22	21265419	21265523	105	21265441	20	15.3059	7.62318	10.9669	RFX-AP_peak_1184	Enhancer	NM_005207	-6243
chr22	21520376	21520547	172	21520461	55	52.106	15.2589	46.8219	RFX-AP_peak_1185	Promoter	NR_108107	-730
chr22	21522076	21522175	100	21522110	19	10.8441	5.39084	6.70279	RFX-AP_peak_1186		NR_108107	934
chr22	21679062	21679161	100	21679107	16	10.4518	5.78231	6.33007	RFX-AP_peak_1187		NR_024583	42398
chr22	23827816	23827964	149	23827889	27	21.8365	9.30233	17.2721	RFX-AP_peak_1188		NR_110539	1277
chr22	23828950	23829053	104	23828987	20	14.3395	7.07071	10.0395	RFX-AP_peak_1189		NR_110539	165
chr22	29516106	29516289	184	29516176	14	8.3837	4.98339	4.38064	RFX-AP_peak_1190		NM_001039570	47132
chr22	37127020	37127120	101	37127077	15	9.83323	5.6338	5.747	RFX-AP_peak_1191	Enhancer	NM_006078	-28380
chr22	39040291	39040599	309	39040406	81	80.3539	18.552	74.6592	RFX-AP_peak_1192		NM_001013647	12189
chr22	46542296	46542437	142	46542369	32	26.5652	10.3125	21.8618	RFX-AP_peak_1193		NM_001001928	-4132
chr22	47566346	47566447	102	47566385	17	12.1095	6.52174	7.90745	RFX-AP_peak_1194		NR_122047	-254459
chr22	49615796	49615938	143	49615873	25	20.989	9.43822	16.4501	RFX-AP_peak_1195		NR_037440	321247
chr22	50714665	50714817	153	50714691	20	12.3853	6	8.1687	RFX-AP_peak_1196		NM_002751	-5919
chr22	51082237	51082399	163	51082310	28	21.4715	8.81459	16.918	RFX-AP_peak_1197	Enhancer	NM_001085428	-15717
chr22	51187212	51187333	122	51187268	21	14.1972	6.74847	9.90445	RFX-AP_peak_1198	Enhancer	NR_026981	-8241
chr3	5961051	5961187	137	5961118	20	15.3059	7.62318	10.9669	RFX-AP_peak_1199	Enhancer	NR_039953	-669179
chr3	56517867	56518015	149	56517925	29	23.8136	9.77199	19.1881	RFX-AP_peak_1200	Enhancer	NM_015576	-15550
chr3	56855947	56856099	153	56856027	35	32.4947	12.5	27.6298	RFX-AP_peak_1201		NM_019555	-20028
chr3	60685766	60685876	111	60685843	24	19.817	9.07521	15.3153	RFX-AP_peak_1202		NR_128708	-82218
chr3	73159887	73160094	208	73159975	30	24.8088	10	20.1543	RFX-AP_peak_1203		NM_018029	49181
chr3	75679942	75680055	114	75680036	21	6.08692	3.02198	2.26562	RFX-AP_peak_1204	Promoter	NR_031714	85
chr3	75698002	75698106	105	75698054	31	7.05728	2.761	3.15095	RFX-AP_peak_1205	Enhancer	NR_037925	-15427
chr3	75698290	75698643	354	75698352	39	11.5961	3.50263	7.41671	RFX-AP_peak_1206	Enhancer	NR_037925	-15014
chr3	75718004	75718813	810	75718452	128	78.7908	9.07811	73.1128	RFX-AP_peak_1207		NR_040005	-3023
chr3	75718948	75719132	185	75719045	47	12.5846	3.31492	8.35934	RFX-AP_peak_1208		NR_040005	-2392
chr3	75736821	75737078	258	75736868	35	10.7595	3.53288	6.62255	RFX-AP_peak_1209		NR_040004	15408
chr3	75742037	75742136	100	75742069	29	9.92884	3.72671	5.83752	RFX-AP_peak_1210		NR_040004	20545
chr3	75755522	75755672	151	75755618	25	8.4448	3.56164	4.4381	RFX-AP_peak_1211	Enhancer	NR_036235	-31834
chr3	75799307	75799408	102	75799348	32	13.2827	4.54545	9.02681	RFX-AP_peak_1212		NR_036235	11927
chr3	75801416	75801526	111	75801493	32	12.9157	4.42359	8.67712	RFX-AP_peak_1213		NR_036235	14040
chr3	75801806	75801944	139	75801867	40	18.8759	5.44489	14.406	RFX-AP_peak_1214		NR_036235	14444
chr3	75802756	75802880	125	75802838	38	16.9866	5.08475	12.5846	RFX-AP_peak_1215		NR_036235	15387
chr3	88352313	88352425	113	88352351	19	14.2261	7.26017	9.93007	RFX-AP_peak_1216	Enhancer	NM_001195308	-153353
chr3	90322159	90322278	120	90322241	25	10.5898	4.36242	6.46167	RFX-AP_peak_1217		NM_182644	1165545
chr3	90322446	90322589	144	90322529	26	11.2323	4.49251	7.06989	RFX-AP_peak_1218		NM_182644	1165844
chr3	90340178	90340283	106	90340212	24	12.3518	5.24109	8.13678	RFX-AP_peak_1219		NM_182644	1183557
chr3	90350220	90350326	107	90350290	34	15.8925	5.20059	11.5327	RFX-AP_peak_1220		NM_182644	1193599
chr3	90368830	90368962	133	90368904	38	19.5754	5.93607	15.0828	RFX-AP_peak_1221		NM_182644	1212222
chr3	90377596	90377790	195	90377706	58	38.5134	8.98021	33.512	RFX-AP_peak_1222		NM_182644	1221019
chr3	90416753	90416968	216	90416900	21	8.4222	3.94973	4.41689	RFX-AP_peak_1223		NM_182644	1260187
chr3	90418080	90418276	197	90418212	21	8.74976	4.08922	4.72579	RFX-AP_peak_1224		NM_182644	1261504
chr3	90429995	90430138	144	90430061	42	26.9398	7.94824	22.2259	RFX-AP_peak_1225		NM_182644	1273393
chr3	90443582	90443713	132	90443633	31	10.9462	3.8835	6.79966	RFX-AP_peak_1226		NM_182644	1286974
chr3	90465403	90465505	103	90465454	34	11.1566	3.71156	6.998	RFX-AP_peak_1227		NM_182644	1308780
chr3	90467325	90467429	105	90467351	40	15.9351	4.57079	11.5733	RFX-AP_peak_1228		NM_182644	1310703
chr3	90477640	90477866	227	90477710	59	32.0459	6.90449	27.1945	RFX-AP_peak_1229		NM_182644	1321079
chr3	90479265	90479400	136	90479330	50	26.7674	6.58065	22.058	RFX-AP_peak_1230		NM_182644	1322659
chr3	90487798	90487912	115	90487851	46	20.4056	5.23385	15.8854	RFX-AP_peak_1231		NM_182644	1331181
chr3	90492340	90492466	127	90492417	55	21.2184	4.66667	16.6731	RFX-AP_peak_1232		NM_182644	1335729
chr3	90498813	90498973	161	90498844	45	15.0844	3.96894	10.7557	RFX-AP_peak_1233		NM_182644	1342219
chr3	90500335	90500453	119	90500393	46	17.2678	4.42145	12.8557	RFX-AP_peak_1234		NM_182644	1343720
chr3	90502121	90502279	159	90502207	42	17.8631	4.92554	13.4284	RFX-AP_peak_1235		NM_182644	1345526
chr3	90503308	90503437	130	90503373	37	15.5015	4.73225	11.1554	RFX-AP_peak_1236		NM_182644	1346699
chr3	90503946	90504059	114	90503999	35	16.3295	5.22496	11.9531	RFX-AP_peak_1237		NM_182644	1347329
chr3	93505826	93505929	104	93505874	18	9.89432	5.08021	5.80484	RFX-AP_peak_1238		NM_001314077	187047
chr3	93506771	93506903	133	93506837	23	11.0273	4.80962	6.87686	RFX-AP_peak_1239		NM_001314077	186088
chr3	93511430	93511555	126	93511490	30	13.6438	4.90506	9.3733	RFX-AP_peak_1240		NM_001314077	181432
chr3	93511620	93511764	145	93511699	47	28.7572	7.68	23.9951	RFX-AP_peak_1241		NM_001314077	181233
chr3	96336126	96336332	207	96336264	42	32.8556	10.4369	27.9817	RFX-AP_peak_1242	Enhancer	NM_001278301	-197196
chr3	96336411	96336976	566	96336797	67	63.9467	16.4251	58.4745	RFX-AP_peak_1243	Enhancer	NM_001278301	-196731
chr3	102512770	102512917	148	102512837	22	15.5754	7.25552	11.2265	RFX-AP_peak_1244		NM_175056	358985
chr3	136227662	136227803	142	136227721	22	16.1835	7.59076	11.8128	RFX-AP_peak_1245		NM_005862	243512
chr3	156789562	156789700	139	156789638	23	15.7452	7.10059	11.39	RFX-AP_peak_1246	Enhancer	NR_034008	-18039
chr3	183797681	183797781	101	183797760	24	15.7508	6.86813	11.3954	RFX-AP_peak_1247	Enhancer	NM_198313	-17121
chr3	195437523	195437676	154	195437605	22	9.18175	4.15162	5.13001	RFX-AP_peak_1248		NM_152673	-10153
chr3	196625572	196625819	248	196625696	167	204.06	34.0081	196.139	RFX-AP_peak_1249		NM_152699	30969
chr3	197186468	197186784	317	197186544	22	14.8157	6.84524	10.4973	RFX-AP_peak_1250		NM_203314	96232
chr4	10067	10230	164	10154	26	22.1772	9.80123	17.6009	RFX-AP_peak_1251	Enhancer	NM_001286052	-43030
chr4	1421337	1421582	246	1421474	17	8.76364	4.66321	4.73887	RFX-AP_peak_1252	Enhancer	NM_001290079	-21230
chr4	1421634	1421735	102	1421727	15	7.30485	4.21053	3.38099	RFX-AP_peak_1253	Enhancer	NM_001290079	-21455
chr4	1421948	1422083	136	1422023	18	9.8425	5.05319	5.75569	RFX-AP_peak_1254	Enhancer	NM_001290079	-21786
chr4	1422646	1423045	400	1422885	22	13.7782	6.30137	9.50234	RFX-AP_peak_1255	Enhancer	NM_001290079	-22616
chr4	7584266	7584366	101	7584335	19	14.2261	7.26017	9.93007	RFX-AP_peak_1256		NR_036238	122561
chr4	7865773	7865872	100	7865797	15	10.1282	5.80814	6.02286	RFX-AP_peak_1257		NM_203423	-74905
chr4	8501284	8501428	145	8501355	26	20.9104	9.09091	16.3752	RFX-AP_peak_1258		NM_152544	58824
chr4	9273594	9273698	105	9273647	25	14.3226	5.9633	10.023	RFX-AP_peak_1259		NM_001256863	4301
chr4	21402100	21402238	139	21402157	22	17.5247	8.3492	13.1023	RFX-AP_peak_1260		NR_107018	64212
chr4	21583615	21583761	147	21583691	31	28.3436	11.6163	23.5918	RFX-AP_peak_1261		NM_001035004	-37409
chr4	30200248	30200404	157	30200328	46	48.6804	17.0614	43.4567	RFX-AP_peak_1262	Enhancer	NM_032456	-521704
chr4	37181540	37181640	101	37181606	19	14.2261	7.26017	9.93007	RFX-AP_peak_1263		NR_039965	62023
chr4	40296237	40296365	129	40296296	17	10.8679	5.80645	6.72544	RFX-AP_peak_1264	Enhancer	NR_121641	-12901
chr4	40297125	40297245	121	40297147	16	10.0576	5.55556	5.95959	RFX-AP_peak_1265	Enhancer	NR_121641	-12017
chr4	40297441	40297600	160	40297509	18	12.0416	6.25	7.84278	RFX-AP_peak_1266	Enhancer	NR_121641	-11681
chr4	49093258	49093482	225	49093327	104	38.5056	4.80769	33.5047	RFX-AP_peak_1267		NM_001286791	104711
chr4	49093552	49094184	633	49094075	84	20.8985	3.33726	16.3638	RFX-AP_peak_1268		NM_001286791	105209
chr4	49094358	49094585	228	49094505	87	20.1469	3.17346	15.6349	RFX-AP_peak_1269		NM_001286791	105813
chr4	49094791	49094947	157	49094881	85	17.0722	2.87049	12.6671	RFX-AP_peak_1270		NM_001286791	106210
chr4	49098795	49098951	157	49098878	120	22.7762	2.83173	18.1827	RFX-AP_peak_1271		NM_001286791	110214
chr4	49099175	49099349	175	49099208	86	9.67357	2.08383	5.59556	RFX-AP_peak_1272		NM_001286791	110603
chr4	49099672	49099811	140	49099733	135	30.2372	3.18949	25.4364	RFX-AP_peak_1273		NM_001286791	111083
chr4	49104537	49104663	127	49104604	105	13.474	2.24958	9.21035	RFX-AP_peak_1274		NM_001286791	115941
chr4	49105563	49105669	107	49105616	113	15.6311	2.34809	11.2801	RFX-AP_peak_1275		NM_001286791	116957
chr4	49109746	49109902	157	49109818	99	10.9831	2.0903	6.8349	RFX-AP_peak_1276		NM_001286791	121165
chr4	49110287	49110745	459	49110486	118	19.3471	2.58639	14.862	RFX-AP_peak_1277		NM_001286791	121857
chr4	49111903	49112004	102	49111956	89	9.90382	2.07852	5.81386	RFX-AP_peak_1278		NM_001286791	123295
chr4	49112726	49112897	172	49112809	134	30.1555	3.19905	25.3576	RFX-AP_peak_1279		NM_001286791	124153
chr4	49114273	49114433	161	49114308	75	6.86897	1.88632	2.97667	RFX-AP_peak_1280		NM_001286791	125694
chr4	49117319	49117420	102	49117383	97	15.1413	2.48416	10.8103	RFX-AP_peak_1281		NM_001286791	128711
chr4	49118839	49119003	165	49118930	105	17.4397	2.58789	13.0222	RFX-AP_peak_1282		NM_001286791	130262
chr4	49120145	49120247	103	49120187	106	18.8193	2.69521	14.3512	RFX-AP_peak_1283		NM_001286791	131537
chr4	49120866	49121091	226	49120931	117	23.5321	2.93678	18.9154	RFX-AP_peak_1284		NM_001286791	132320
chr4	49121253	49121588	336	49121346	92	12.8012	2.325	8.56757	RFX-AP_peak_1285		NM_001286791	132762
chr4	49122419	49122795	377	49122526	102	18.3189	2.70768	13.8687	RFX-AP_peak_1286		NM_001286791	133948
chr4	49123034	49123196	163	49123138	87	12.0862	2.31396	7.88534	RFX-AP_peak_1287		NM_001286791	134456
chr4	49128910	49129093	184	49129070	53	9.42128	2.54237	5.35632	RFX-AP_peak_1288		NM_001286791	140343
chr4	49131981	49132169	189	49132013	57	12.488	2.93226	8.26687	RFX-AP_peak_1289		NM_001286791	143416
chr4	49132832	49132971	140	49132920	56	12.1389	2.9052	7.93291	RFX-AP_peak_1290		NM_001286791	144243
chr4	49139199	49139340	142	49139296	94	29.255	4.04772	24.481	RFX-AP_peak_1291		NM_001286791	150611
chr4	49140030	49140173	144	49140095	74	18.2256	3.27511	13.7785	RFX-AP_peak_1292		NM_001286791	151443
chr4	49141664	49141815	152	49141739	95	28.1389	3.88036	23.3932	RFX-AP_peak_1293		NM_001286791	153081
chr4	49144138	49144253	116	49144207	74	13.3164	2.64644	9.05918	RFX-AP_peak_1294		NM_001286791	155537
chr4	49146701	49146865	165	49146787	99	19.6761	2.88268	15.1807	RFX-AP_peak_1295		NM_001286791	158124
chr4	49147537	49147697	161	49147635	115	25.157	3.10742	20.494	RFX-AP_peak_1296		NM_001286791	158958
chr4	49149325	49149566	242	49149461	143	38.3125	3.66786	33.3158	RFX-AP_peak_1297		NM_001286791	160787
chr4	49151191	49151528	338	49151404	123	22.6476	2.78152	18.0578	RFX-AP_peak_1298		NM_001286791	162701
chr4	49151695	49151838	144	49151786	113	17.4371	2.4918	13.0197	RFX-AP_peak_1299		NM_001286791	163108
chr4	49152446	49152597	152	49152525	126	22.1942	2.70962	17.6176	RFX-AP_peak_1300		NM_001286791	163863
chr4	49152896	49153058	163	49152970	109	15.9672	2.41599	11.6044	RFX-AP_peak_1301		NM_001286791	164318
chr4	49155477	49155863	387	49155676	124	27.3526	3.13991	22.6264	RFX-AP_peak_1302		NM_001286791	167011
chr4	49156409	49156680	272	49156501	119	29.2008	3.38696	24.4281	RFX-AP_peak_1303		NM_001286791	167886
chr4	49156763	49157007	245	49156909	90	16.8835	2.75841	12.485	RFX-AP_peak_1304		NM_001286791	168226
chr4	49157362	49157512	151	49157446	89	17.4594	2.83643	13.0412	RFX-AP_peak_1305		NM_001286791	168778
chr4	49158439	49158592	154	49158514	97	27.695	3.76778	22.9601	RFX-AP_peak_1306		NM_001286791	169857
chr4	49200150	49200296	147	49200208	29	10.7897	4.01069	6.65127	RFX-AP_peak_1307		NM_001286791	211564
chr4	49272939	49273134	196	49273036	31	9.27902	3.37909	5.22208	RFX-AP_peak_1308		NM_001286791	284378
chr4	49280669	49280948	280	49280865	78	24.3002	3.98386	19.6609	RFX-AP_peak_1309		NM_001286791	292150
chr4	49281673	49281773	101	49281753	60	11.8261	2.74775	7.63608	RFX-AP_peak_1310		NM_001286791	293064
chr4	49282393	49282595	203	49282522	50	6.60844	2.14556	2.73545	RFX-AP_peak_1311		NM_001286791	293835
chr4	49282656	49282800	145	49282766	55	8.06903	2.28852	4.08985	RFX-AP_peak_1312		NM_001286791	294069
chr4	49282901	49283036	136	49282965	69	13.7006	2.79888	9.4281	RFX-AP_peak_1313		NM_001286791	294310
chr4	49283226	49283339	114	49283267	64	11.1785	2.56511	7.01879	RFX-AP_peak_1314		NM_001286791	294624
chr4	49285146	49285281	136	49285185	66	8.61267	2.19169	4.5969	RFX-AP_peak_1315		NM_001286791	296555
chr4	49286087	49286213	127	49286140	80	14.5512	2.68123	10.2429	RFX-AP_peak_1316		NM_001286791	297491
chr4	49292715	49292857	143	49292759	77	12.1244	2.45437	7.92164	RFX-AP_peak_1317		NM_001286791	304127
chr4	49294157	49294345	189	49294270	129	41.2574	4.24559	36.1942	RFX-AP_peak_1318		NM_001286791	305592
chr4	49297628	49297733	106	49297676	73	10.2531	2.296	6.14104	RFX-AP_peak_1319		NM_001286791	309022
chr4	49299688	49299816	129	49299751	59	8.59509	2.29621	4.58035	RFX-AP_peak_1320		NM_001286791	311093
chr4	49300585	49300701	117	49300626	79	18.0189	3.11405	13.579	RFX-AP_peak_1321		NM_001286791	311984
chr4	49305833	49306049	217	49305981	67	11.9682	2.61137	7.77234	RFX-AP_peak_1322		NM_001286791	317282
chr4	49307385	49307489	105	49307437	65	10.9992	2.52101	6.85031	RFX-AP_peak_1323		NM_001286791	318778
chr4	49309296	49309425	130	49309377	84	18.814	3.08979	14.3461	RFX-AP_peak_1324		NM_001286791	320702
chr4	49313851	49314038	188	49313892	77	14.0381	2.67673	9.75207	RFX-AP_peak_1325		NM_001286791	325286
chr4	49316371	49316511	141	49316465	88	16.8004	2.78473	12.4046	RFX-AP_peak_1326		NM_001286791	327782
chr4	49316981	49317093	113	49317050	89	17.1829	2.80724	12.7737	RFX-AP_peak_1327		NM_001286791	328378
chr4	49318794	49319007	214	49318890	109	24.7997	3.18471	20.1454	RFX-AP_peak_1328		NM_001286791	330242
chr4	49319620	49319723	104	49319650	80	11.5141	2.34307	7.33906	RFX-AP_peak_1329		NM_001286791	331013
chr4	49319904	49320013	110	49319977	85	12.9108	2.4239	8.67251	RFX-AP_peak_1330		NM_001286791	331300
chr4	49322405	49322562	158	49322517	68	6.66285	1.92469	2.786	RFX-AP_peak_1331		NM_001286791	333825
chr4	49323399	49323515	117	49323462	87	12.738	2.37966	8.50654	RFX-AP_peak_1332		NM_001286791	334798
chr4	49324850	49324993	144	49324912	99	19.0325	2.82087	14.5579	RFX-AP_peak_1333		NM_001286791	336263
chr4	49325098	49325202	105	49325156	103	21.291	2.96719	16.7432	RFX-AP_peak_1334		NM_001286791	336491
chr4	49328081	49328181	101	49328136	89	13.7351	2.45365	9.46113	RFX-AP_peak_1335		NM_001286791	339472
chr4	49329061	49329191	131	49329117	75	9.11906	2.13964	5.0748	RFX-AP_peak_1336		NM_001286791	340467
chr4	49329864	49329982	119	49329933	93	18.4944	2.87111	14.0389	RFX-AP_peak_1337		NM_001286791	341264
chr4	49331263	49331365	103	49331327	74	13.6812	2.69107	9.40925	RFX-AP_peak_1338		NM_001286791	342655
chr4	49332128	49332378	251	49332336	74	15.743	2.94927	11.388	RFX-AP_peak_1339		NM_001286791	343594
chr4	49332491	49332621	131	49332542	63	11.2174	2.59109	7.05576	RFX-AP_peak_1340		NM_001286791	343897
chr4	49333354	49333575	222	49333390	62	12.7546	2.83528	8.52254	RFX-AP_peak_1341		NM_001286791	344806
chr4	49512166	49512420	255	49512342	119	41.6646	4.5977	36.5935	RFX-AP_peak_1342		NM_001286791	523634
chr4	49512805	49512910	106	49512877	71	13.0422	2.67062	8.79879	RFX-AP_peak_1343		NM_001286791	524199
chr4	49513035	49513144	110	49513079	92	22.9795	3.37201	18.3799	RFX-AP_peak_1344		NM_001286791	524431
chr4	49514511	49514787	277	49514596	101	26.8618	3.56643	22.1501	RFX-AP_peak_1345		NM_001286791	525990
chr4	49515214	49515327	114	49515294	82	16.8506	2.90616	12.4533	RFX-AP_peak_1346		NM_001286791	526612
chr4	49515520	49515646	127	49515560	74	13.149	2.62605	8.90098	RFX-AP_peak_1347		NM_001286791	526924
chr4	49515760	49515873	114	49515808	89	20.3404	3.14906	15.8224	RFX-AP_peak_1348		NM_001286791	527158
chr4	49516672	49517115	444	49516900	107	30.0233	3.74091	25.2286	RFX-AP_peak_1349		NM_001286791	528235
chr4	49633364	49633501	138	49633445	61	10.7308	2.5641	6.59506	RFX-AP_peak_1350		NM_001286791	644774
chr4	49633637	49633782	146	49633696	103	33.5628	4.2501	28.6729	RFX-AP_peak_1351		NM_001286791	645051
chr4	49634626	49634768	143	49634697	107	29.2816	3.66474	24.5069	RFX-AP_peak_1352		NM_001286791	646038
chr4	49634879	49635039	161	49634964	121	36.0295	3.96748	31.084	RFX-AP_peak_1353		NM_001286791	646300
chr4	49635908	49636016	109	49635947	94	18.2039	2.82402	13.7575	RFX-AP_peak_1354		NM_001286791	647303
chr4	49637103	49637314	212	49637232	83	10.4205	2.19035	6.30019	RFX-AP_peak_1355		NM_001286791	648550
chr4	49637503	49637644	142	49637553	129	30.1878	3.28449	25.3889	RFX-AP_peak_1356		NM_001286791	648915
chr4	49639074	49639194	121	49639140	135	31.3354	3.27316	26.5049	RFX-AP_peak_1357		NM_001286791	650475
chr4	49639401	49639516	116	49639464	90	11.1648	2.19013	7.00566	RFX-AP_peak_1358		NM_001286791	650800
chr4	49639576	49639824	249	49639659	120	23.8381	2.91707	19.2118	RFX-AP_peak_1359		NM_001286791	651041
chr4	49641101	49641202	102	49641166	97	15.9138	2.55608	11.553	RFX-AP_peak_1360		NM_001286791	652493
chr4	49641316	49641464	149	49641399	118	26.4888	3.16995	21.7879	RFX-AP_peak_1361		NM_001286791	652731
chr4	49644029	49644187	159	49644104	127	31.9729	3.46789	27.1247	RFX-AP_peak_1362		NM_001286791	655449
chr4	49644651	49644766	116	49644699	93	16.3686	2.65762	11.9907	RFX-AP_peak_1363		NM_001286791	656050
chr4	49644897	49645014	118	49644955	108	23.3389	3.06869	18.7294	RFX-AP_peak_1364		NM_001286791	656297
chr4	49646663	49646827	165	49646699	82	12.7099	2.44477	8.47955	RFX-AP_peak_1365		NM_001286791	658086
chr4	49648274	49648438	165	49648341	85	12.9174	2.42458	8.67873	RFX-AP_peak_1366		NM_001286791	659697
chr4	49649164	49649310	147	49649236	92	14.9707	2.53475	10.6465	RFX-AP_peak_1367		NM_001286791	660578
chr4	49649848	49649951	104	49649914	111	22.9928	2.98587	18.3926	RFX-AP_peak_1368		NM_001286791	661241
chr4	49650671	49650791	121	49650711	125	30.3171	3.36718	25.514	RFX-AP_peak_1369		NM_001286791	662072
chr4	49652522	49652626	105	49652584	104	17.6674	2.62107	13.2396	RFX-AP_peak_1370		NM_001286791	663915
chr4	49652714	49652831	118	49652767	117	23.5585	2.93898	18.9411	RFX-AP_peak_1371		NM_001286791	664114
chr4	49653395	49653509	115	49653476	101	16.1806	2.52788	11.8102	RFX-AP_peak_1372		NM_001286791	664793
chr4	49654115	49654470	356	49654190	95	13.4838	2.35467	9.21991	RFX-AP_peak_1373		NM_001286791	665634
chr4	49655719	49655851	133	49655763	83	9.07594	2.05178	5.03388	RFX-AP_peak_1374		NM_001286791	667126
chr4	49657841	49657971	131	49657895	109	26.4914	3.34347	21.7904	RFX-AP_peak_1375		NM_001286791	669247
chr4	49659115	49659255	141	49659176	102	28.3214	3.69573	23.5714	RFX-AP_peak_1376		NM_001286791	670526
chr4	49659344	49659862	519	49659629	172	85.2846	6.93387	79.5242	RFX-AP_peak_1377		NM_001286791	670944
chr4	49659915	49660096	182	49660025	105	35.9641	4.4594	31.0202	RFX-AP_peak_1378		NM_001286791	671347
chr4	52667406	52667521	116	52667458	35	16.7622	5.37313	12.3677	RFX-AP_peak_1379	Enhancer	NM_015115	-41702
chr4	61538509	61538608	100	61538574	19	14.2261	7.26017	9.93007	RFX-AP_peak_1380	Enhancer	NR_039652	-249778
chr4	68264238	68264945	708	68264818	143	62.2617	5.85842	56.8192	RFX-AP_peak_1381		NR_110747	23126
chr4	68265118	68266790	1673	68265588	177	90.5761	7.23283	84.7556	RFX-AP_peak_1382		NR_110747	21764
chr4	70296618	70296796	179	70296705	86	108.501	29.7945	102.501	RFX-AP_peak_1383		NM_021139	64919
chr4	70366235	70366401	167	70366315	61	68.349	21.017	62.8049	RFX-AP_peak_1384		NM_001297615	-4692
chr4	70407899	70408005	107	70407976	23	18.6621	8.71221	14.1999	RFX-AP_peak_1385	Enhancer	NM_001297616	-16220
chr4	76807144	76807300	157	76807231	41	40.5232	14.6341	35.4756	RFX-AP_peak_1386		NM_006239	16459
chr4	79750903	79751002	100	79750969	18	13.1674	6.89716	8.91635	RFX-AP_peak_1387		NR_039973	9047
chr4	80273474	80273922	449	80273750	89	77.6339	15.0754	71.9707	RFX-AP_peak_1388	Enhancer	NM_032693	-26527
chr4	80274275	80274781	507	80274468	44	27.1339	7.64007	22.4135	RFX-AP_peak_1389	Enhancer	NM_032693	-27357
chr4	117420838	117420971	134	117420907	22	17.5247	8.3492	13.1023	RFX-AP_peak_1390		NR_031737	200024
chr4	122024846	122025005	160	122024926	50	54.4828	18.5134	49.1598	RFX-AP_peak_1391	Enhancer	NM_024574	-31253
chr4	132671307	132671450	144	132671392	21	10.2799	4.77223	6.16624	RFX-AP_peak_1392	Enhancer	NR_125884	-14614
chr4	132671786	132671945	160	132671877	16	6.64484	3.73626	2.76924	RFX-AP_peak_1393	Enhancer	NR_125884	-14127
chr4	132896628	132896773	146	132896701	18	13.1674	6.89716	8.91635	RFX-AP_peak_1394		NR_125883	210708
chr4	147207472	147207571	100	147207488	12	7.32396	4.71911	3.39264	RFX-AP_peak_1395		NM_007080	110687
chr4	154050580	154050761	182	154050692	16	10.8379	6.00707	6.69695	RFX-AP_peak_1396	Enhancer	NM_001130067	-23599
chr4	164900285	164900388	104	164900314	21	16.4057	7.98619	12.0242	RFX-AP_peak_1397		NM_012403	218526
chr4	167501262	167501380	119	167501303	14	9.16526	5.44513	5.1145	RFX-AP_peak_1398		NM_001204353	654256
chr4	167501498	167501759	262	167501710	17	12.1307	6.53415	7.92515	RFX-AP_peak_1399		NM_001204353	653948
chr4	167524831	167524931	101	167524894	19	14.2261	7.26017	9.93007	RFX-AP_peak_1400		NM_001204353	630696
chr4	184320264	184320365	102	184320325	19	13.5952	6.89655	9.32685	RFX-AP_peak_1401	Enhancer	NM_017632	-45474
chr4	190191448	190191547	100	190191521	14	9.16526	5.44513	5.1145	RFX-AP_peak_1402	Enhancer	NR_121679	-389262
chr4	190194919	190195018	100	190194968	22	10.8103	4.86258	6.67073	RFX-AP_peak_1403	Enhancer	NR_121679	-385791
chr4	190197989	190198116	128	190198056	43	22.6472	6.25889	18.0574	RFX-AP_peak_1404	Enhancer	NR_121679	-382707
chr4	190198715	190198814	100	190198764	30	12.1997	4.39093	7.99117	RFX-AP_peak_1405	Enhancer	NR_121679	-381995
chr4	190200729	190201125	397	190200805	38	19.2395	5.8209	14.7576	RFX-AP_peak_1406	Enhancer	NR_121679	-379833
chr4	190201903	190202006	104	190201957	28	11.4468	4.34132	7.27527	RFX-AP_peak_1407	Enhancer	NR_121679	-378805
chr4	190767929	190768041	113	190767966	13	6.96351	4.33437	3.06433	RFX-AP_peak_1408	Enhancer	NR_132380	-34685
chr4	190796916	190797037	122	190796977	20	9.34498	4.48718	5.28408	RFX-AP_peak_1409	Enhancer	NR_132380	-5693
chr4	190802365	190802641	277	190802463	41	19.5211	5.52632	15.0303	RFX-AP_peak_1410	Promoter	NR_132380	-167
chr4	190842486	190842670	185	190842573	28	11.5921	4.39394	7.4129	RFX-AP_peak_1411	Enhancer	NM_004477	-19396
chr4	190908590	190908855	266	190908774	21	10.0817	4.68085	5.9824	RFX-AP_peak_1412		NM_001286820	39689
chr4	190915136	190915253	118	190915163	22	10.4139	4.68432	6.29405	RFX-AP_peak_1413		NM_001286820	33217
chr4	190934226	190934389	164	190934324	25	12.4769	5.13834	8.25661	RFX-AP_peak_1414		NM_001286820	14104
chr4	190942782	190943957	1176	190943657	167	117.2	11.4053	111.106	RFX-AP_peak_1415		NM_001286820	5042
chr4	190970866	190970986	121	190970912	29	12.6747	4.6729	8.44586	RFX-AP_peak_1416	Enhancer	NR_121644	-14731
chr4	191012236	191012368	133	191012276	40	8.59454	2.76653	4.57984	RFX-AP_peak_1417		NR_121644	26645
chr4	191043828	191044233	406	191044137	32	26.8736	10.4762	22.1615	RFX-AP_peak_1418		NR_121644	58374
chr5	10025	11766	1742	11002	53	25.291	5.8127	20.6245	RFX-AP_peak_1419	Enhancer	NM_052909	-129477
chr5	344575	344864	290	344635	30	18.3826	6.82819	13.9305	RFX-AP_peak_1420		NM_001242412	40429
chr5	415566	415781	216	415641	24	13.1276	5.59284	8.88062	RFX-AP_peak_1421		NR_126522	27601
chr5	1026044	1026143	100	1026092	17	7.78524	4.16667	3.82419	RFX-AP_peak_1422		NM_001271082	17017
chr5	1192176	1192296	121	1192244	26	15.3848	6.2645	11.043	RFX-AP_peak_1423	Enhancer	NM_001003841	-9474
chr5	1333169	1333308	140	1333219	27	11.2152	4.36818	7.05364	RFX-AP_peak_1424		NM_030782	11763
chr5	1333491	1333895	405	1333840	33	16.1946	5.44	11.8234	RFX-AP_peak_1425		NM_030782	11309
chr5	1422575	1422674	100	1422617	20	9.4073	4.51613	5.34315	RFX-AP_peak_1426		NM_001044	22918
chr5	1539895	1540174	280	1540084	24	13.2369	5.64334	8.98297	RFX-AP_peak_1427	Enhancer	NM_024830	-15959
chr5	2145744	2145852	109	2145810	26	12.7289	5.09434	8.49786	RFX-AP_peak_1428		NR_104616	166517
chr5	2146879	2147028	150	2146902	19	7.48597	3.77359	3.54398	RFX-AP_peak_1429		NR_104616	165361
chr5	2490501	2490608	108	2490560	21	12.4638	5.83554	8.24396	RFX-AP_peak_1430	Enhancer	NR_104616	-178240
chr5	3276231	3276445	215	3276256	20	12.0688	5.83333	7.86871	RFX-AP_peak_1431		NR_104617	98389
chr5	3323790	3323948	159	3323887	17	8.49128	4.52261	4.4819	RFX-AP_peak_1432		NR_104617	145920
chr5	3660082	3660297	216	3660145	22	12.7425	5.77889	8.51069	RFX-AP_peak_1433		NM_024337	64022
chr5	7372650	7372766	117	7372695	15	10.1282	5.80814	6.02286	RFX-AP_peak_1434	Enhancer	NM_020546	-23635
chr5	14347141	14347437	297	14347319	39	26.2046	8.28157	21.5107	RFX-AP_peak_1435		NM_007118	203460
chr5	14635180	14635279	100	14635238	23	12.4773	5.46697	8.25689	RFX-AP_peak_1436		NR_132980	17261
chr5	17499701	17499820	120	17499747	28	18.5967	7.36041	14.1379	RFX-AP_peak_1437	Enhancer	NR_033975	-112342
chr5	17517785	17517928	144	17517844	58	18.8269	3.99729	14.3585	RFX-AP_peak_1438	Enhancer	NR_033975	-130438
chr5	17519066	17519169	104	17519078	46	9.58522	2.76308	5.51177	RFX-AP_peak_1439	Enhancer	NR_033975	-131699
chr5	17519340	17519442	103	17519395	47	9.61074	2.7366	5.53588	RFX-AP_peak_1440	Enhancer	NR_033975	-131972
chr5	17526746	17526857	112	17526771	52	8.72967	2.45257	4.70695	RFX-AP_peak_1441	Enhancer	NR_033975	-139383
chr5	17529061	17529246	186	17529193	48	11.3388	3.02843	7.17193	RFX-AP_peak_1442	Enhancer	NR_033975	-141735
chr5	17585263	17585497	235	17585438	47	8.94739	2.61438	4.91246	RFX-AP_peak_1443	Enhancer	NR_033975	-197961
chr5	17594117	17594240	124	17594179	49	6.7098	2.1796	2.8292	RFX-AP_peak_1444	Enhancer	NR_033975	-206760
chr5	17597265	17597482	218	17597336	50	10.7125	2.84439	6.57772	RFX-AP_peak_1445	Enhancer	NR_033975	-209955
chr5	17597593	17597802	210	17597646	40	6.7077	2.37269	2.82732	RFX-AP_peak_1446	Enhancer	NR_033975	-210279
chr5	17631550	17631712	163	17631614	27	19.082	7.84314	14.6058	RFX-AP_peak_1447	Enhancer	NR_033975	-244212
chr5	17632221	17632423	203	17632255	17	9.48108	5.04202	5.41279	RFX-AP_peak_1448	Enhancer	NR_033975	-244903
chr5	34191579	34191685	107	34191637	31	6.51589	2.61866	2.64993	RFX-AP_peak_1449	Enhancer	NR_037951	-66999
chr5	46323658	46323905	248	46323703	34	12.8043	4.19664	8.57059	RFX-AP_peak_1450	Enhancer	NM_021072	-627562
chr5	46326680	46326781	102	46326734	40	13.8829	4.01567	9.60312	RFX-AP_peak_1451	Enhancer	NM_021072	-630511
chr5	46329672	46329861	190	46329820	35	11.2877	3.67722	7.12319	RFX-AP_peak_1452	Enhancer	NM_021072	-633547
chr5	46339528	46339631	104	46339588	38	13.6822	4.11392	9.4102	RFX-AP_peak_1453	Enhancer	NM_021072	-643360
chr5	46341118	46341251	134	46341185	31	8.99078	3.29557	4.95335	RFX-AP_peak_1454	Enhancer	NM_021072	-644965
chr5	46345241	46345344	104	46345301	47	19.5339	4.90798	15.0426	RFX-AP_peak_1455	Enhancer	NM_021072	-649073
chr5	46351689	46351826	138	46351749	43	14.5702	3.9783	10.261	RFX-AP_peak_1456	Enhancer	NM_021072	-655538
chr5	46359478	46359596	119	46359534	53	20.3831	4.62725	15.8635	RFX-AP_peak_1457	Enhancer	NM_021072	-663317
chr5	46362934	46363074	141	46363002	52	20.5879	4.7491	16.063	RFX-AP_peak_1458	Enhancer	NM_021072	-666784
chr5	46364127	46364256	130	46364188	47	17.239	4.33996	12.8279	RFX-AP_peak_1459	Enhancer	NM_021072	-667972
chr5	46364665	46364779	115	46364726	45	17.0996	4.45736	12.6932	RFX-AP_peak_1460	Enhancer	NM_021072	-668502
chr5	46369792	46369908	117	46369852	42	20.6534	5.75636	16.126	RFX-AP_peak_1461	Enhancer	NM_021072	-673630
chr5	46370788	46370945	158	46370855	38	18.5453	5.58739	14.088	RFX-AP_peak_1462	Enhancer	NM_021072	-674647
chr5	46371265	46371392	128	46371334	34	15.8035	5.16987	11.4464	RFX-AP_peak_1463	Enhancer	NM_021072	-675109
chr5	46379548	46379726	179	46379639	37	14.6669	4.48113	10.3543	RFX-AP_peak_1464	Enhancer	NM_021072	-683417
chr5	46380262	46380364	103	46380288	40	16.2287	4.6538	11.8564	RFX-AP_peak_1465	Enhancer	NM_021072	-684093
chr5	46381855	46381959	105	46381901	41	16.7717	4.7138	12.377	RFX-AP_peak_1466	Enhancer	NM_021072	-685687
chr5	46384397	46384523	127	46384460	37	16.2586	4.96732	11.8851	RFX-AP_peak_1467	Enhancer	NM_021072	-688240
chr5	46391681	46391881	201	46391708	28	11.4648	4.34783	7.29235	RFX-AP_peak_1468	Enhancer	NM_021072	-695561
chr5	49405699	49405980	282	49405867	130	89.3991	10.7553	83.5915	RFX-AP_peak_1469		NM_198449	331394
chr5	49406868	49406985	118	49406920	45	11.7089	3.22355	7.52378	RFX-AP_peak_1470		NM_198449	330307
chr5	49414251	49414482	232	49414440	59	12.3295	2.85036	8.11533	RFX-AP_peak_1471		NM_198449	322867
chr5	49416005	49416116	112	49416052	56	11.1671	2.74831	7.0079	RFX-AP_peak_1472		NM_198449	321173
chr5	49423155	49423264	110	49423196	47	8.08007	2.45776	4.10021	RFX-AP_peak_1473		NM_198449	314024
chr5	49430347	49430548	202	49430460	90	18.6786	2.94689	14.2157	RFX-AP_peak_1474		NM_198449	306786
chr5	49431437	49431565	129	49431509	78	12.4273	2.47339	8.20907	RFX-AP_peak_1475		NM_198449	305733
chr5	49438363	49438473	111	49438437	77	12.411	2.48725	8.19361	RFX-AP_peak_1476		NM_198449	298816
chr5	49440037	49440166	130	49440093	96	27.1759	3.73796	22.4541	RFX-AP_peak_1477		NM_198449	297132
chr5	49440268	49440401	134	49440327	85	21.9697	3.44	17.4015	RFX-AP_peak_1478		NM_198449	296899
chr5	49440653	49440955	303	49440868	98	32.3346	4.28201	27.4734	RFX-AP_peak_1479		NM_198449	296430
chr5	49450550	49450701	152	49450622	54	43.4298	11.7021	38.3147	RFX-AP_peak_1480		NM_198449	286608
chr5	49460728	49460983	256	49460916	30	17.4751	6.43154	13.0564	RFX-AP_peak_1481		NM_198449	276378
chr5	49464439	49464576	138	49464501	28	16.322	6.30435	11.9459	RFX-AP_peak_1482		NM_198449	272726
chr5	49471583	49471748	166	49471652	42	26.6753	7.84672	21.9682	RFX-AP_peak_1483		NM_198449	265568
chr5	49476112	49476215	104	49476129	25	8.88622	3.7196	4.85439	RFX-AP_peak_1484		NM_198449	261070
chr5	49515165	49515283	119	49515202	30	16.1643	5.88235	11.7945	RFX-AP_peak_1485		NM_198449	222010
chr5	49521030	49521171	142	49521088	38	21.8953	6.77083	17.3293	RFX-AP_peak_1486		NM_198449	216133
chr5	49525594	49525705	112	49525634	25	10.9715	4.51389	6.82386	RFX-AP_peak_1487		NM_198449	211584
chr5	49529890	49529996	107	49529939	36	16.1784	5.05465	11.8081	RFX-AP_peak_1488		NM_198449	207291
chr5	49532317	49532428	112	49532359	38	16.0508	4.79705	11.6846	RFX-AP_peak_1489		NM_198449	204861
chr5	49533614	49533715	102	49533652	31	10.7974	3.83693	6.65855	RFX-AP_peak_1490		NM_198449	203569
chr5	49533847	49533972	126	49533905	44	19.924	5.3066	15.4191	RFX-AP_peak_1491		NM_198449	203324
chr5	49540635	49540752	118	49540683	24	10.7528	4.55373	6.61605	RFX-AP_peak_1492		NM_198449	196540
chr5	49549558	49549683	126	49549619	32	19.7451	7.02128	15.2475	RFX-AP_peak_1493		NM_198449	187613
chr5	49559295	49559476	182	49559381	30	25.7436	10.5085	21.0636	RFX-AP_peak_1494		NM_198449	177848
chr5	60956353	60956506	154	60956434	35	32.4947	12.5	27.6298	RFX-AP_peak_1495		NR_126523	22822
chr5	69672975	69673117	143	69673037	29	25.834	10.8903	21.1501	RFX-AP_peak_1496		NR_033417	-38151
chr5	71146699	71146982	284	71146837	176	213.155	33.7143	203.965	RFX-AP_peak_1497		NM_004291	131851
chr5	79946653	79946801	149	79946733	40	23.4298	6.99659	18.8155	RFX-AP_peak_1498		NM_001190470	127
chr5	79946928	79947117	190	79947044	53	36.3996	9.23077	31.4446	RFX-AP_peak_1499	Promoter	NM_001190470	-169
chr5	79947217	79947483	267	79947314	109	104.762	18.7713	98.8045	RFX-AP_peak_1500	Promoter	NM_001190470	-496
chr5	93905122	93905287	166	93905207	45	43.0105	14.4201	37.9089	RFX-AP_peak_1501		NM_001145678	49104
chr5	97912404	97912595	192	97912433	17	10.12	5.38922	6.01866	RFX-AP_peak_1502	Enhancer	NM_001012761	-192499
chr5	99382175	99382278	104	99382213	21	15.2574	7.33333	10.9223	RFX-AP_peak_1503		NR_027503	341731
chr5	113225079	113225228	150	113225156	34	30.394	11.7057	25.589	RFX-AP_peak_1504		NM_022828	375763
chr5	122990729	122990887	159	122990811	39	34.3452	12.0846	29.4382	RFX-AP_peak_1505		NM_001044723	109697
chr5	123096968	123097068	101	123096977	16	11.0595	6.13718	6.90773	RFX-AP_peak_1506		NM_001044723	215907
chr5	134259808	134259930	123	134259876	64	32.3331	6.40394	27.4719	RFX-AP_peak_1507		NR_039666	-3860
chr5	134260191	134260341	151	134260261	91	57.2984	9.00196	51.9337	RFX-AP_peak_1508		NR_039666	-3463
chr5	134260890	134261028	139	134260949	47	18.6826	4.69208	14.2195	RFX-AP_peak_1509		NR_039666	-2770
chr5	134261093	134261308	216	134261175	53	23.2139	5.28893	18.6078	RFX-AP_peak_1510		NR_039666	-2528
chr5	134262690	134262927	238	134262766	85	52.1435	8.59141	46.8584	RFX-AP_peak_1511	Promoter	NR_039666	-920
chr5	134263381	134263523	143	134263450	77	44.4793	7.8	39.3385	RFX-AP_peak_1512	Promoter	NR_039666	-277
chr5	143014784	143014926	143	143014861	27	21.5586	9.15033	17.0022	RFX-AP_peak_1513	Enhancer	NR_049829	-44570
chr5	145876430	145876576	147	145876517	25	19.5101	8.60927	15.0199	RFX-AP_peak_1514		NM_194251	19173
chr5	153963087	153963233	147	153963164	32	26.0869	10.061	21.3964	RFX-AP_peak_1515		NR_036094	12472
chr5	172626134	172626274	141	172626196	28	19.2345	7.67196	14.7529	RFX-AP_peak_1516		NM_001166175	36111
chr5	174541738	174541881	144	174541797	26	18.4669	7.78098	14.0122	RFX-AP_peak_1517	Enhancer	NR_046113	-119076
chr5	176018805	176018942	138	176018876	28	18.0327	7.09046	13.5924	RFX-AP_peak_1518		NM_052899	18257
chr5	177388467	177388665	199	177388546	34	22.5658	7.82998	17.9786	RFX-AP_peak_1519		NM_006261	34677
chr5	177952500	177952635	136	177952539	20	10.9285	5.25	6.78258	RFX-AP_peak_1520		NM_173465	64988
chr5	178012500	178012784	285	178012697	103	107.235	21.6216	101.251	RFX-AP_peak_1521		NM_173465	4914
chr5	179727064	179727178	115	179727143	22	13.1342	5.97403	8.88694	RFX-AP_peak_1522		NM_001135044	-8050
chr5	179966542	179966641	100	179966567	18	13.1674	6.89716	8.91635	RFX-AP_peak_1523		NM_001303241	45193
chr5	180085469	180085753	285	180085671	30	22.4325	8.75706	17.8497	RFX-AP_peak_1524	Enhancer	NM_182925	-8987
chr5	180169439	180169577	139	180169510	30	22.5798	8.83191	17.9922	RFX-AP_peak_1525		NM_001001657	-2450
chr5	180472816	180473264	449	180473071	43	32.7969	10.1382	27.9241	RFX-AP_peak_1526		NR_107056	-2556
chr6	371287	371620	334	371578	30	12.2178	4.39716	8.00843	RFX-AP_peak_1527	Enhancer	NM_002460	-20285
chr6	371729	372155	427	371937	37	17.6127	5.40541	13.1868	RFX-AP_peak_1528	Enhancer	NM_002460	-19797
chr6	834329	834443	115	834386	21	14.1972	6.74847	9.90445	RFX-AP_peak_1529	Enhancer	NR_110853	-34112
chr6	863235	863345	111	863273	18	8.67324	4.46009	4.6539	RFX-AP_peak_1530	Enhancer	NR_110853	-5208
chr6	13219067	13219185	119	13219111	18	13.1674	6.89716	8.91635	RFX-AP_peak_1531		NM_001242698	76692
chr6	18671071	18671221	151	18671146	29	25.834	10.8903	21.1501	RFX-AP_peak_1532		NR_030312	99131
chr6	45628311	45628446	136	45628380	22	16.505	7.77027	12.1198	RFX-AP_peak_1533		NM_001278478	238065
chr6	58776242	58779562	3321	58779137	200	34.6202	2.7373	29.707	RFX-AP_peak_1534	Enhancer	NR_132995	-490178
chr6	58780038	58780137	100	58780069	157	19.9706	2.28687	15.464	RFX-AP_peak_1535	Enhancer	NR_132995	-492364
chr6	61897017	61897144	128	61897113	29	14.0445	5.19031	9.75816	RFX-AP_peak_1536	Enhancer	NM_001190706	-386927
chr6	61897764	61897865	102	61897823	25	9.76248	4.04355	5.68009	RFX-AP_peak_1537	Enhancer	NM_001190706	-386193
chr6	61901845	61902289	445	61902216	63	37.937	7.98005	32.9478	RFX-AP_peak_1538	Enhancer	NM_001190706	-381941
chr6	61905189	61905351	163	61905259	38	15.1495	4.52962	10.8182	RFX-AP_peak_1539	Enhancer	NM_001190706	-378738
chr6	61910882	61911040	159	61910969	49	13.232	3.3557	8.97835	RFX-AP_peak_1540	Enhancer	NM_001190706	-373047
chr6	61911376	61911529	154	61911437	63	21.525	4.23001	16.9696	RFX-AP_peak_1541	Enhancer	NM_001190706	-372555
chr6	61912904	61913078	175	61912996	53	16.3991	3.78947	12.0201	RFX-AP_peak_1542	Enhancer	NM_001190706	-371017
chr6	61913348	61913549	202	61913448	137	89.0124	9.90668	83.2069	RFX-AP_peak_1543	Enhancer	NM_001190706	-370559
chr6	61914076	61914420	345	61914299	122	75.2026	9.05077	69.5714	RFX-AP_peak_1544	Enhancer	NM_001190706	-369760
chr6	62284007	62284168	162	62284090	54	60.42	19.9655	55.0044	RFX-AP_peak_1545	Promoter	NM_001190706	80
chr6	69740888	69741048	161	69740964	49	53.0191	18.1504	47.7203	RFX-AP_peak_1546		NM_001704	395336
chr6	83274513	83274628	116	83274571	19	13.7211	6.96864	9.4478	RFX-AP_peak_1547		NM_001166392	200610
chr6	105368611	105368758	148	105368689	20	15.3059	7.62318	10.9669	RFX-AP_peak_1548		NR_046407	19717
chr6	114073900	114074009	110	114073966	18	13.1674	6.89716	8.91635	RFX-AP_peak_1549	Enhancer	NR_125844	-102678
chr6	119558518	119558751	234	119558620	152	194.42	36.8675	186.942	RFX-AP_peak_1550		NM_001288576	-88277
chr6	120583444	120583547	104	120583480	21	16.4057	7.98619	12.0242	RFX-AP_peak_1551		NR_036098	247171
chr6	133593950	133594170	221	133594087	59	66.5438	20.979	61.0301	RFX-AP_peak_1552		NM_001301012	31423
chr6	134622630	134622782	153	134622706	29	25.834	10.8903	21.1501	RFX-AP_peak_1553		NM_001143676	16490
chr6	143789907	143790008	102	143789995	18	12.8929	6.73759	8.65523	RFX-AP_peak_1554		NM_003630	18040
chr6	146959682	146959781	100	146959697	17	11.911	6.40569	7.71775	RFX-AP_peak_1555		NM_024694	39596
chr6	155246844	155246999	156	155246918	39	32.7937	11.2994	27.9211	RFX-AP_peak_1556		NR_036100	72428
chr6	157468684	157468838	155	157468761	14	7.50281	4.47761	3.5597	RFX-AP_peak_1557		NM_018452	276530
chr6	157731483	157732014	532	157731924	64	32.8989	6.53924	28.0242	RFX-AP_peak_1558		NM_018452	13542
chr6	157733878	157734115	238	157734051	61	30.9884	6.39835	26.1678	RFX-AP_peak_1559		NM_018452	11294
chr6	157735177	157735407	231	157735334	47	19.7304	4.95868	15.2332	RFX-AP_peak_1560		NM_018452	9999
chr6	158195247	158195353	107	158195270	29	20.3978	8	15.8777	RFX-AP_peak_1561	Enhancer	NM_016224	-48903
chr6	160132571	160132670	100	160132616	18	10.6397	5.4755	6.50887	RFX-AP_peak_1562	Enhancer	NM_001270532	-15409
chr6	160640004	160640103	100	160640062	15	9.04944	5.17799	5.00903	RFX-AP_peak_1563		NM_003058	39909
chr6	167846444	167846647	204	167846601	21	13.4006	6.32184	9.13993	RFX-AP_peak_1564	Enhancer	NM_004610	-48548
chr6	170461387	170461620	234	170461531	46	38.3268	11.7795	33.3297	RFX-AP_peak_1565	Enhancer	NR_125878	-14362
chr6	170530406	170530660	255	170530599	21	10.06	4.67091	5.96184	RFX-AP_peak_1566		NR_002787	41124
chr6	170707909	170708167	259	170707988	22	9.07535	4.10714	5.03335	RFX-AP_peak_1567		NR_039787	68189
chr6	170709199	170709352	154	170709289	25	11.6886	4.80591	7.5043	RFX-AP_peak_1568		NR_039787	69427
chr7	20296	20515	220	20432	22	13.7782	6.30137	9.50234	RFX-AP_peak_1569	Enhancer	NR_108064	-129312
chr7	945107	945544	438	945459	32	18.1684	6.35838	13.7231	RFX-AP_peak_1570		NM_001284311	15200
chr7	1236228	1236331	104	1236259	23	13.1431	5.78313	8.89542	RFX-AP_peak_1571		NR_110070	35859
chr7	1311742	1312167	426	1312084	34	21.0408	7.17213	16.5006	RFX-AP_peak_1572		NM_001080461	39301
chr7	1558964	1559085	122	1559026	29	18.539	7.109	14.0819	RFX-AP_peak_1573	Enhancer	NM_002360	-11343
chr7	1798127	1798271	145	1798206	17	8.85743	4.71204	4.8273	RFX-AP_peak_1574	Enhancer	NR_120508	-16253
chr7	4016387	4016618	232	4016470	16	8.0483	4.45026	4.07057	RFX-AP_peak_1575		NM_001079653	-152814
chr7	5437806	5437945	140	5437880	25	15.8985	6.71835	11.5385	RFX-AP_peak_1576		NM_001080495	25301
chr7	8192278	8192392	115	8192315	15	9.13774	5.22876	5.09242	RFX-AP_peak_1577		NM_022307	109347
chr7	21497855	21498001	147	21497935	33	25.8303	9.63173	21.1482	RFX-AP_peak_1578		NR_031594	-12748
chr7	26618338	26618449	112	26618405	21	13.6808	6.47059	9.40889	RFX-AP_peak_1579	Enhancer	NR_022006	-39950
chr7	26838672	26838817	146	26838743	27	21.8929	9.33333	17.327	RFX-AP_peak_1580		NM_001303468	58597
chr7	30005735	30005841	107	30005772	23	15.3957	6.91643	11.0534	RFX-AP_peak_1581		NM_014766	23637
chr7	39772887	39772995	109	39772942	16	9.01503	4.97076	4.97645	RFX-AP_peak_1582	Promoter	NR_026999	-226
chr7	45291564	45291719	156	45291633	54	51.3887	15.2778	46.1181	RFX-AP_peak_1583		NM_005856	94275
chr7	45852128	45852230	103	45852210	19	7.61636	3.83142	3.66631	RFX-AP_peak_1584	Enhancer	NR_024271	-43562
chr7	48503308	48503474	167	48503396	46	40.7925	12.9477	35.7394	RFX-AP_peak_1585		NM_152701	292334
chr7	53305494	53305653	160	53305573	47	48.2079	16.3822	42.9934	RFX-AP_peak_1586		NM_182595	202225
chr7	53894002	53894103	102	53894068	20	15.3059	7.62318	10.9669	RFX-AP_peak_1587	Enhancer	NR_038371	-14429
chr7	55812034	55812164	131	55812104	23	10.832	4.72441	6.69151	RFX-AP_peak_1588	Enhancer	NR_003949	-39839
chr7	56438221	56438516	296	56438447	59	14.128	3.1348	9.83813	RFX-AP_peak_1589		NR_029420	77699
chr7	56438618	56438748	131	56438690	47	8.38134	2.51177	4.37867	RFX-AP_peak_1590		NR_029420	77385
chr7	56438939	56439650	712	56439072	63	16.2876	3.34378	11.9129	RFX-AP_peak_1591		NR_029420	76773
chr7	56439746	56439907	162	56439866	43	6.66458	2.29167	2.78756	RFX-AP_peak_1592		NR_029420	76241
chr7	56440236	56440735	500	56440622	58	13.8248	3.11839	9.54729	RFX-AP_peak_1593		NR_029420	75582
chr7	56441149	56441327	179	56441231	63	16.3653	3.35606	11.9876	RFX-AP_peak_1594		NR_029420	74830
chr7	56442101	56442314	214	56442242	53	11.0509	2.8125	6.89939	RFX-AP_peak_1595		NR_029420	73860
chr7	57547124	57547228	105	57547175	38	14.5011	4.34298	10.1947	RFX-AP_peak_1596		NM_001159279	37293
chr7	57549438	57549558	121	57549486	45	15.5622	4.08163	11.2138	RFX-AP_peak_1597		NM_001159279	39615
chr7	57554397	57554609	213	57554487	48	18.1505	4.48307	13.7059	RFX-AP_peak_1598		NM_001159279	44620
chr7	57555222	57555372	151	57555282	48	19.7717	4.88048	15.2731	RFX-AP_peak_1599		NM_001159279	45414
chr7	57941042	57941170	129	57941103	37	17.8702	5.49133	13.4354	RFX-AP_peak_1600		NM_001159279	431223
chr7	57957881	57958022	142	57957916	31	11.881	4.18301	7.6891	RFX-AP_peak_1601		NM_001159279	448069
chr7	57962008	57962117	110	57962061	30	10.1541	3.71703	6.04733	RFX-AP_peak_1602		NM_001159279	452180
chr7	57963489	57963588	100	57963577	27	8.05128	3.27485	4.0734	RFX-AP_peak_1603		NM_001159279	453656
chr7	57971083	57971208	126	57971145	41	18.9038	5.33672	14.4333	RFX-AP_peak_1604		NM_001159279	461263
chr7	57993370	57993512	143	57993467	44	13.6201	3.69155	9.35062	RFX-AP_peak_1605		NM_001159279	483558
chr7	57994170	57994309	140	57994257	40	11.0979	3.32792	6.94432	RFX-AP_peak_1606		NM_001159279	484357
chr7	57995747	57995882	136	57995822	61	23.6543	4.75825	19.034	RFX-AP_peak_1607		NM_001159279	485932
chr7	57999588	57999705	118	57999662	54	23.8404	5.35019	19.2141	RFX-AP_peak_1608		NM_001159279	489764
chr7	58001118	58001383	266	58001170	34	12.9709	4.24757	8.73011	RFX-AP_peak_1609		NM_001159279	491368
chr7	58007874	58008035	162	58007918	35	16.0646	5.13552	11.698	RFX-AP_peak_1610		NM_001159279	498072
chr7	58008573	58008723	151	58008656	50	27.7375	6.87332	23.0016	RFX-AP_peak_1611		NM_001159279	498765
chr7	58014614	58014741	128	58014694	37	13.7765	4.22222	9.50074	RFX-AP_peak_1612		NM_001159279	504795
chr7	58015191	58015433	243	58015236	39	14.7395	4.32432	10.4243	RFX-AP_peak_1613		NM_001159279	505429
chr7	58036938	58037055	118	58036996	30	10.561	3.84615	6.43428	RFX-AP_peak_1614		NM_001159279	527114
chr7	58052217	58052374	158	58052305	28	13.1559	4.98282	8.9076	RFX-AP_peak_1615		NM_001159279	542413
chr7	58053340	58053439	100	58053399	23	10.7681	4.69667	6.63067	RFX-AP_peak_1616		NM_001159279	543507
chr7	61054613	61054718	106	61054648	21	9.50008	4.41767	5.43081	RFX-AP_peak_1617		NR_003952	1709768
chr7	61054971	61055136	166	61055044	29	15.7871	5.89391	11.4304	RFX-AP_peak_1618		NR_003952	1709380
chr7	61055457	61055851	395	61055768	38	23.4578	7.3724	18.8427	RFX-AP_peak_1619		NR_003952	1708780
chr7	61079027	61079865	839	61079447	100	44.4791	5.82804	39.3384	RFX-AP_peak_1620		NR_003952	1684988
chr7	61083525	61083779	255	61083689	82	25.8919	4.05076	21.2066	RFX-AP_peak_1621		NR_003952	1680782
chr7	61085218	61085367	150	61085293	80	30.6399	4.85321	25.8287	RFX-AP_peak_1622		NR_003952	1679141
chr7	61088898	61088997	100	61088933	39	11.9904	3.60036	7.79363	RFX-AP_peak_1623		NR_003952	1675486
chr7	61090058	61090184	127	61090138	32	9.20187	3.29341	5.14916	RFX-AP_peak_1624		NR_003952	1674313
chr7	61095497	61095603	107	61095528	40	15.8809	4.55556	11.5215	RFX-AP_peak_1625		NR_003952	1668884
chr7	61099877	61100032	156	61099964	33	12.7146	4.26065	8.484	RFX-AP_peak_1626		NR_003952	1664479
chr7	61100114	61100219	106	61100161	33	12.7316	4.266	8.50035	RFX-AP_peak_1627		NR_003952	1664267
chr7	61123067	61123166	100	61123105	25	15.5196	6.53266	11.1729	RFX-AP_peak_1628		NR_003952	1641317
chr7	61264439	61264589	151	61264510	44	34.6478	10.6888	29.7339	RFX-AP_peak_1629		NR_003952	1499920
chr7	61364953	61365084	132	61365018	30	19.1179	7.15935	14.6404	RFX-AP_peak_1630		NR_003952	1399415
chr7	61391215	61391317	103	61391231	28	16.446	6.35965	12.0632	RFX-AP_peak_1631		NR_003952	1373168
chr7	61392993	61393105	113	61393043	25	13.402	5.54371	9.14124	RFX-AP_peak_1632		NR_003952	1371385
chr7	61394681	61394783	103	61394739	26	14.352	5.79399	10.0515	RFX-AP_peak_1633		NR_003952	1369702
chr7	61459003	61459102	100	61459073	17	10.3593	5.52147	6.24192	RFX-AP_peak_1634		NR_003952	1305381
chr7	61460314	61460420	107	61460353	18	12.9343	6.76157	8.69505	RFX-AP_peak_1635		NR_003952	1304067
chr7	61597930	61598049	120	61598010	29	18.796	7.22892	14.3287	RFX-AP_peak_1636		NR_003952	1166444
chr7	61608783	61608935	153	61608862	48	34.124	9.45946	29.221	RFX-AP_peak_1637		NR_003952	1155575
chr7	61621498	61621619	122	61621564	26	9.8596	3.97644	5.772	RFX-AP_peak_1638		NR_003952	1142875
chr7	61626208	61626326	119	61626264	40	19.9072	5.77465	15.4029	RFX-AP_peak_1639		NR_003952	1138167
chr7	61629671	61629825	155	61629750	71	51.3529	10.6038	46.0828	RFX-AP_peak_1640		NR_003952	1134686
chr7	61640511	61640650	140	61640609	29	12.6153	4.65116	8.38869	RFX-AP_peak_1641		NR_003952	1123853
chr7	61646832	61646967	136	61646894	44	25.5074	7.06436	20.8338	RFX-AP_peak_1642		NR_003952	1117534
chr7	61654980	61655116	137	61655043	39	19.3725	5.73066	14.8867	RFX-AP_peak_1643		NR_003952	1109386
chr7	61655928	61656033	106	61655985	34	16.5127	5.41796	12.1272	RFX-AP_peak_1644		NR_003952	1108453
chr7	61658982	61659119	138	61659055	41	26.8688	8.12379	22.1569	RFX-AP_peak_1645		NR_003952	1105383
chr7	61739549	61739671	123	61739609	47	19.2635	4.83871	14.7809	RFX-AP_peak_1646		NR_003952	1024824
chr7	61742915	61743075	161	61742981	38	9.82285	3.12751	5.73716	RFX-AP_peak_1647		NR_003952	1021439
chr7	61749261	61749452	192	61749424	38	8.96838	2.92793	4.93215	RFX-AP_peak_1648		NR_003952	1015077
chr7	61779503	61779647	145	61779578	52	24.57	5.72973	19.9238	RFX-AP_peak_1649		NR_003952	984859
chr7	61781716	61781854	139	61781802	39	11.5588	3.49345	7.38129	RFX-AP_peak_1650		NR_003952	982649
chr7	61791731	61791840	110	61791781	52	16.4461	3.85174	12.0633	RFX-AP_peak_1651		NR_003952	972648
chr7	61794531	61794672	142	61794603	89	40.259	5.87084	35.2179	RFX-AP_peak_1652		NR_003952	969832
chr7	61796813	61797070	258	61796871	58	18.7409	3.98111	14.2758	RFX-AP_peak_1653		NR_003952	967492
chr7	61798755	61798878	124	61798804	50	14.9398	3.65068	10.6169	RFX-AP_peak_1654		NR_003952	965617
chr7	61822302	61822431	130	61822346	33	12.5798	4.21836	8.35481	RFX-AP_peak_1655		NR_003952	942067
chr7	61906533	61906673	141	61906602	23	12.3454	5.40541	8.13057	RFX-AP_peak_1656		NR_003952	857831
chr7	61967181	61967322	142	61967243	156	28.7366	2.81614	23.9749	RFX-AP_peak_1657		NR_003952	797182
chr7	61967376	61967640	265	61967583	127	15.7248	2.23386	11.3704	RFX-AP_peak_1658		NR_003952	796926
chr7	61967844	61968116	273	61968050	143	20.1017	2.3976	15.5911	RFX-AP_peak_1659		NR_003952	796454
chr7	61968244	61968461	218	61968406	126	13.0559	2.05535	8.81208	RFX-AP_peak_1660		NR_003952	796081
chr7	61968534	61969682	1149	61969182	200	43.3757	3.17385	38.2623	RFX-AP_peak_1661		NR_003952	795326
chr7	61970192	61970590	399	61970381	200	39.8215	2.99285	34.7913	RFX-AP_peak_1662		NR_003952	794043
chr7	61976088	61976362	275	61976259	157	56.4259	4.80243	51.0735	RFX-AP_peak_1663		NR_003952	788209
chr7	61976599	61976730	132	61976665	111	29.1871	3.55781	24.4147	RFX-AP_peak_1664		NR_003952	787769
chr7	61981094	61981238	145	61981188	82	26.5855	4.14793	21.8815	RFX-AP_peak_1665		NR_003952	783268
chr7	61982680	61982780	101	61982733	60	18.1193	3.77009	13.6758	RFX-AP_peak_1666		NR_003952	781704
chr7	61986117	61986293	177	61986227	81	35.143	5.54429	30.2169	RFX-AP_peak_1667		NR_003952	778229
chr7	61990591	61990701	111	61990624	53	18.2541	4.16667	13.8059	RFX-AP_peak_1668		NR_003952	773788
chr7	61990827	61990956	130	61990879	51	17.0956	4.04355	12.6894	RFX-AP_peak_1669		NR_003952	773542
chr7	61994972	61995105	134	61995044	53	24.1974	5.53279	19.5611	RFX-AP_peak_1670		NR_003952	769395
chr7	62004852	62004953	102	62004905	35	13.278	4.2503	9.02237	RFX-AP_peak_1671		NR_003952	759531
chr7	62009739	62009883	145	62009812	47	26.3836	6.88666	21.6851	RFX-AP_peak_1672		NR_003952	754623
chr7	62017093	62017395	303	62017142	42	17.2028	4.7409	12.7929	RFX-AP_peak_1673		NR_003952	747190
chr7	62019532	62019635	104	62019584	42	14.931	4.1386	10.6085	RFX-AP_peak_1674		NR_003952	744850
chr7	62021793	62021903	111	62021839	43	15.8652	4.30108	11.5063	RFX-AP_peak_1675		NR_003952	742586
chr7	62031531	62031673	143	62031610	45	22.9994	6.1008	18.3991	RFX-AP_peak_1676		NR_003952	732832
chr7	62032923	62033026	104	62032970	36	16.4142	5.13176	12.0325	RFX-AP_peak_1677		NR_003952	731459
chr7	62033558	62033657	100	62033605	34	15.1799	4.95751	10.8476	RFX-AP_peak_1678		NR_003952	730826
chr7	62040087	62040186	100	62040131	26	12.8922	5.16252	8.65457	RFX-AP_peak_1679		NR_003952	724297
chr7	62076329	62076466	138	62076398	21	14.0461	6.66667	9.75951	RFX-AP_peak_1680		NR_003952	688036
chr7	64953878	64954057	180	64954010	31	13.7478	4.81928	9.47333	RFX-AP_peak_1681		NM_152626	115256
chr7	64954256	64954584	329	64954456	66	46.7805	10.1362	41.5936	RFX-AP_peak_1682		NM_152626	115708
chr7	64954682	64955038	357	64954951	55	35.1457	8.42105	30.2196	RFX-AP_peak_1683		NM_152626	116148
chr7	64955453	64955554	102	64955511	28	11.1636	4.23977	7.00452	RFX-AP_peak_1684		NM_152626	116792
chr7	80962874	80963043	170	80962966	27	21.7803	9.27152	17.2177	RFX-AP_peak_1685		NR_126026	292573
chr7	90524643	90524887	245	90524801	21	16.1812	7.85714	11.8107	RFX-AP_peak_1686		NM_001287137	185635
chr7	100550726	100551237	512	100550821	111	93.7652	14.8541	87.9077	RFX-AP_peak_1687		NM_005960	3930
chr7	104255002	104255136	135	104255054	21	14.9998	7.18954	10.6744	RFX-AP_peak_1688		NR_034141	189470
chr7	107410634	107410737	104	107410666	23	16.1928	7.33945	11.8218	RFX-AP_peak_1689		NM_001284291	26544
chr7	113816187	113816327	141	113816260	21	16.4057	7.98619	12.0242	RFX-AP_peak_1690		NR_033766	89892
chr7	122382182	122382296	115	122382250	21	16.2303	7.8853	11.8578	RFX-AP_peak_1691		NM_198085	-39218
chr7	137452172	137452275	104	137452242	22	16.0052	7.49186	11.6408	RFX-AP_peak_1692		NM_004717	79385
chr7	145694393	145694558	166	145694477	61	63.167	18.3432	57.708	RFX-AP_peak_1693	Enhancer	NM_014141	-118977
chr7	148028641	148028837	197	148028759	47	35.9218	10.4348	30.9793	RFX-AP_peak_1694		NM_145304	-258918
chr7	152595063	152595171	109	152595085	18	12.6499	6.59722	8.42186	RFX-AP_peak_1695		NR_073001	138283
chr7	155121374	155121577	204	155121528	23	10.7469	4.6875	6.61036	RFX-AP_peak_1696		NM_198337	31990
chr7	155142885	155143101	217	155143010	49	37.4846	10.5708	32.5057	RFX-AP_peak_1697		NR_103545	17635
chr7	155199670	155199918	249	155199745	19	8.56508	4.26439	4.55185	RFX-AP_peak_1698	Enhancer	NR_103545	-39166
chr7	157940173	157940467	295	157940391	50	23.7001	5.71109	19.0786	RFX-AP_peak_1699		NR_038966	293043
chr7	157940537	157940669	133	157940587	39	15.2566	4.46927	10.9215	RFX-AP_peak_1700		NR_038966	293326
chr7	157940816	157941139	324	157940885	30	9.27005	3.44444	5.2136	RFX-AP_peak_1701		NR_038966	293701
chr7	157941731	157941843	113	157941793	41	16.8473	4.73506	12.4502	RFX-AP_peak_1702		NR_038966	294510
chr7	157944058	157944191	134	157944141	55	27.7401	6.23608	23.0041	RFX-AP_peak_1703		NR_038966	296848
chr7	158152785	158153089	305	158152944	31	15.6372	5.51724	11.286	RFX-AP_peak_1704		NR_030325	172568
chr7	158153637	158153817	181	158153753	38	21.4029	6.58784	16.8514	RFX-AP_peak_1705		NR_030325	171778
chr7	158387872	158388030	159	158387951	52	41.6804	11.5217	36.6089	RFX-AP_peak_1706		NR_049893	3643
chr7	158441470	158441611	142	158441534	32	21.9867	8.0292	17.4179	RFX-AP_peak_1707		NR_104054	55981
chr7	158995743	158996448	706	158995827	35	20.2624	6.66667	15.7473	RFX-AP_peak_1708	Enhancer	NM_003382	-58447
chr8	1792502	1792651	150	1792579	31	25.0969	9.84615	20.4354	RFX-AP_peak_1709		NM_001308153	20435
chr8	2195484	2195603	120	2195537	23	12.8032	5.62061	8.5695	RFX-AP_peak_1710		NR_106983	170875
chr8	2329259	2329490	232	2329350	26	19.7116	8.4375	15.2151	RFX-AP_peak_1711		NR_125423	151078
chr8	13047249	13047350	102	13047307	20	14.9999	7.44681	10.6746	RFX-AP_peak_1712		NM_006094	-56491
chr8	19065861	19066021	161	19065938	49	53.0191	18.1504	47.7203	RFX-AP_peak_1713		NR_038919	37091
chr8	24568396	24568495	100	24568439	18	13.1674	6.89716	8.91635	RFX-AP_peak_1714	Enhancer	NR_125808	-162315
chr8	30476919	30477027	109	30476952	20	14.3818	7.09459	10.0802	RFX-AP_peak_1715		NM_001206847	-19144
chr8	43092769	43093329	561	43092917	104	37.4348	4.67498	32.4573	RFX-AP_peak_1716	Enhancer	NM_001002920	-54536
chr8	43093431	43093531	101	43093474	80	22.1022	3.60802	17.5294	RFX-AP_peak_1717	Enhancer	NM_001002920	-54104
chr8	43093780	43093928	149	43093856	102	36.1241	4.59411	31.1763	RFX-AP_peak_1718	Enhancer	NM_001002920	-53731
chr8	43094673	43095314	642	43094812	124	52.0181	5.5605	46.7358	RFX-AP_peak_1719	Enhancer	NM_001002920	-52591
chr8	43095846	43096165	320	43095934	128	55.2019	5.74866	49.8682	RFX-AP_peak_1720	Enhancer	NM_001002920	-51579
chr8	43096553	43096772	220	43096690	93	30.0576	4.18336	25.262	RFX-AP_peak_1721	Enhancer	NM_001002920	-50922
chr8	43096853	43097083	231	43097017	90	28.0731	4.04085	23.3289	RFX-AP_peak_1722	Enhancer	NM_001002920	-50617
chr8	43760663	43760763	101	43760698	25	10.2264	4.22078	6.11584	RFX-AP_peak_1723		NM_001005365	613128
chr8	43761671	43761775	105	43761706	29	12.5563	4.62963	8.33244	RFX-AP_peak_1724		NM_001005365	614138
chr8	43761926	43762031	106	43761946	29	12.4202	4.58015	8.20233	RFX-AP_peak_1725		NM_001005365	614394
chr8	43768320	43768419	100	43768379	29	8.97425	3.42466	4.9378	RFX-AP_peak_1726		NM_001005365	620785
chr8	43769553	43769669	117	43769605	46	22.4178	5.80247	17.8353	RFX-AP_peak_1727		NM_001005365	622026
chr8	43770576	43770677	102	43770628	37	14.9381	4.56182	10.6153	RFX-AP_peak_1728		NM_001005365	623042
chr8	43772226	43772372	147	43772300	54	27.2297	6.21469	22.5066	RFX-AP_peak_1729		NM_001005365	624714
chr8	43793170	43794238	1069	43793865	106	46.9427	5.83106	41.7527	RFX-AP_peak_1730		NM_001005365	646119
chr8	43794606	43794892	287	43794825	124	60.5059	6.6313	55.0891	RFX-AP_peak_1731		NM_001005365	647164
chr8	43798818	43798923	106	43798879	56	19.9943	4.3412	15.4869	RFX-AP_peak_1732		NM_001005365	651286
chr8	43799021	43799148	128	43799088	61	26.3473	5.32189	21.6498	RFX-AP_peak_1733		NM_001005365	651500
chr8	43801045	43801152	108	43801096	40	17.6681	5.07426	13.2403	RFX-AP_peak_1734		NM_001005365	653514
chr8	43802038	43802143	106	43802079	33	13.3819	4.47368	9.12201	RFX-AP_peak_1735		NM_001005365	654506
chr8	43803180	43803316	137	43803239	38	18.4972	5.57143	14.0416	RFX-AP_peak_1736		NM_001005365	655663
chr8	43805701	43805802	102	43805762	34	15.5843	5.09461	11.2351	RFX-AP_peak_1737		NM_001005365	658167
chr8	43808652	43808752	101	43808691	23	8.75089	3.86473	4.72688	RFX-AP_peak_1738		NM_001005365	661117
chr8	43819037	43819169	133	43819110	93	23.1674	3.36797	18.5626	RFX-AP_peak_1739		NM_001005365	671518
chr8	43821088	43821201	114	43821139	100	14.1495	2.35871	9.85879	RFX-AP_peak_1740		NM_001005365	673560
chr8	43821391	43821554	164	43821529	95	11.1947	2.14429	7.03426	RFX-AP_peak_1741		NM_001005365	673888
chr8	43821866	43821970	105	43821936	89	8.26825	1.92143	4.27196	RFX-AP_peak_1742		NM_001005365	674333
chr8	43822269	43822542	274	43822460	145	27.7826	2.87798	23.0456	RFX-AP_peak_1743		NM_001005365	674821
chr8	43822756	43822859	104	43822797	118	15.4267	2.28626	11.0834	RFX-AP_peak_1744		NM_001005365	675223
chr8	43824176	43824372	197	43824245	152	24.0991	2.5697	19.4656	RFX-AP_peak_1745		NM_001005365	676689
chr8	43827976	43828138	163	43828041	166	24.9423	2.50262	20.2846	RFX-AP_peak_1746		NM_001005365	680472
chr8	43829779	43829977	199	43829894	133	14.2629	2.09277	9.96549	RFX-AP_peak_1747		NM_001005365	682293
chr8	43831555	43831658	104	43831599	137	15.162	2.12602	10.8304	RFX-AP_peak_1748		NM_001005365	684022
chr8	43833611	43833753	143	43833655	118	9.48648	1.84611	5.41787	RFX-AP_peak_1749		NM_001005365	686097
chr8	43835343	43835596	254	43835443	145	24.3277	2.65021	19.6877	RFX-AP_peak_1750		NM_001005365	687885
chr8	43837142	43837754	613	43837279	140	31.8278	3.23024	26.9835	RFX-AP_peak_1751		NM_001005365	689863
chr8	43838025	43838154	130	43838101	114	23.5969	2.98934	18.9785	RFX-AP_peak_1752		NM_001005365	690505
chr8	43838509	43838753	245	43838689	130	35.6197	3.71526	30.683	RFX-AP_peak_1753		NM_001005365	691046
chr8	46839056	46839210	155	46839152	101	20.996	2.97463	16.4569	RFX-AP_peak_1754	Enhancer	NR_027013	-913375
chr8	46839273	46839403	131	46839331	114	25.0902	3.11907	20.4289	RFX-AP_peak_1755	Enhancer	NR_027013	-913170
chr8	46839774	46839928	155	46839846	113	21.391	2.8169	16.8399	RFX-AP_peak_1756	Enhancer	NR_027013	-912657
chr8	46840060	46840175	116	46840097	105	16.1748	2.47837	11.8046	RFX-AP_peak_1757	Enhancer	NR_027013	-912390
chr8	46840544	46840749	206	46840589	117	18.6758	2.5453	14.213	RFX-AP_peak_1758	Enhancer	NR_027013	-911861
chr8	46841610	46841822	213	46841697	140	24.2144	2.69444	19.5778	RFX-AP_peak_1759	Enhancer	NR_027013	-910792
chr8	46842201	46842306	106	46842249	139	21.2527	2.50671	16.7063	RFX-AP_peak_1760	Enhancer	NR_027013	-910254
chr8	46842368	46842587	220	46842465	156	27.4217	2.73519	22.6941	RFX-AP_peak_1761	Enhancer	NR_027013	-910030
chr8	46844150	46844430	281	46844291	165	24.2703	2.47281	19.6321	RFX-AP_peak_1762	Enhancer	NR_027013	-908218
chr8	46844814	46844929	116	46844885	138	12.6126	1.95747	8.38611	RFX-AP_peak_1763	Enhancer	NR_027013	-907636
chr8	46849428	46849601	174	46849502	152	15.7565	2.0743	11.4009	RFX-AP_peak_1764	Enhancer	NR_027013	-902993
chr8	46849749	46849908	160	46849833	158	17.5644	2.1443	13.1406	RFX-AP_peak_1765	Enhancer	NR_027013	-902679
chr8	46851343	46851457	115	46851394	150	13.886	1.97541	9.60614	RFX-AP_peak_1766	Enhancer	NR_027013	-901108
chr8	46852843	46852982	140	46852927	141	13.4928	1.99719	9.22858	RFX-AP_peak_1767	Enhancer	NR_027013	-899595
chr8	46853459	46853712	254	46853655	140	15.2974	2.11585	10.961	RFX-AP_peak_1768	Enhancer	NR_027013	-898922
chr8	46854256	46854366	111	46854316	143	18.5938	2.30253	14.1352	RFX-AP_peak_1769	Enhancer	NR_027013	-898197
chr8	46855091	46855192	102	46855122	128	17.6834	2.36264	13.2547	RFX-AP_peak_1770	Enhancer	NR_027013	-897366
chr8	46855319	46855590	272	46855423	165	36.7456	3.20835	31.7835	RFX-AP_peak_1771	Enhancer	NR_027013	-897053
chr8	46855707	46855838	132	46855765	124	19.1566	2.50652	14.6779	RFX-AP_peak_1772	Enhancer	NR_027013	-896735
chr8	46856131	46856266	136	46856214	129	23.5709	2.77541	18.9532	RFX-AP_peak_1773	Enhancer	NR_027013	-896309
chr8	46861698	46861830	133	46861760	60	31.1289	6.54506	26.3049	RFX-AP_peak_1774	Enhancer	NR_027013	-890744
chr8	46864726	46864825	100	46864783	32	11.9587	4.11471	7.76325	RFX-AP_peak_1775	Enhancer	NR_027013	-887732
chr8	46865863	46865963	101	46865922	35	14.447	4.60948	10.1428	RFX-AP_peak_1776	Enhancer	NR_027013	-886595
chr8	46868425	46868695	271	46868608	45	23.0786	6.12517	18.476	RFX-AP_peak_1777	Enhancer	NR_027013	-883948
chr8	46868752	46868863	112	46868817	36	16.4142	5.13176	12.0325	RFX-AP_peak_1778	Enhancer	NR_027013	-883700
chr8	46872789	46872891	103	46872863	29	12.1728	4.49102	7.96524	RFX-AP_peak_1779	Enhancer	NR_027013	-879668
chr8	46882469	46882621	153	46882540	65	41.1562	8.59375	36.0948	RFX-AP_peak_1780	Enhancer	NR_027013	-869963
chr8	46882729	46882856	128	46882808	33	13.0776	4.3758	8.83279	RFX-AP_peak_1781	Enhancer	NR_027013	-869715
chr8	46885523	46885625	103	46885583	40	16.6447	4.77299	12.2544	RFX-AP_peak_1782	Enhancer	NR_027013	-866934
chr8	46899735	46899879	145	46899806	37	19.7344	6.13893	15.2371	RFX-AP_peak_1783	Enhancer	NR_027013	-852701
chr8	46904592	46904739	148	46904677	42	21.4131	5.99721	16.8615	RFX-AP_peak_1784	Enhancer	NR_027013	-847842
chr8	46905000	46905125	126	46905068	32	14.3911	4.92537	10.089	RFX-AP_peak_1785	Enhancer	NR_027013	-847445
chr8	46947760	46947907	148	46947826	36	31.4677	11.5988	26.6334	RFX-AP_peak_1786	Enhancer	NR_027013	-804674
chr8	56755188	56755365	178	56755285	25	19.4585	8.58086	14.9698	RFX-AP_peak_1787	Enhancer	NM_001111097	-37109
chr8	59887756	59887896	141	59887828	20	15.3059	7.62318	10.9669	RFX-AP_peak_1788		NM_014729	143941
chr8	61998272	61998413	142	61998351	27	23.3811	10.1642	18.7683	RFX-AP_peak_1789	Enhancer	NR_034003	-118036
chr8	68497648	68497792	145	68497708	21	16.4057	7.98619	12.0242	RFX-AP_peak_1790		NM_020361	160900
chr8	70364240	70364418	179	70364336	61	64.5088	19.0184	59.0227	RFX-AP_peak_1791		NR_110433	-3850
chr8	70602269	70602652	384	70602428	153	174.89	28.7313	168.033	RFX-AP_peak_1792		NR_132437	97326
chr8	82754611	82754858	248	82754706	90	101.753	24.4624	95.8246	RFX-AP_peak_1793	Promoter	NM_022133	-214
chr8	86575936	86576157	222	86576017	30	8.17664	3.12185	4.1905	RFX-AP_peak_1794	Promoter	NR_003594	-1305
chr8	86726541	86726641	101	86726582	36	11.0417	3.54406	6.89052	RFX-AP_peak_1795	Promoter	NR_003594	-482
chr8	86776816	86777017	202	86776946	36	7.48855	2.66571	3.54642	RFX-AP_peak_1796	Promoter	NR_003594	-789
chr8	97184363	97184505	143	97184431	21	16.4057	7.98619	12.0242	RFX-AP_peak_1797	Enhancer	NM_001001557	-11414
chr8	100508055	100508219	165	100508138	59	68.0166	21.7805	62.4775	RFX-AP_peak_1798		NR_030329	40821
chr8	101438819	101438971	153	101438904	15	8.96258	5.12821	4.92667	RFX-AP_peak_1799		NR_039681	43904
chr8	106659726	106659826	101	106659765	20	14.6406	7.24138	10.3288	RFX-AP_peak_1800		NM_012082	328629
chr8	111740567	111740697	131	111740629	22	17.5247	8.3492	13.1023	RFX-AP_peak_1801		NR_125416	299030
chr8	119085843	119085981	139	119085897	31	27.9361	11.3879	23.1952	RFX-AP_peak_1802		NM_000127	38146
chr8	132066433	132066543	111	132066474	24	19.0672	8.65052	14.5915	RFX-AP_peak_1803	Enhancer	NM_001115	-13653
chr8	142503150	142503258	109	142503191	21	12.4638	5.83554	8.24396	RFX-AP_peak_1804		NR_102363	14126
chr8	142955417	142955516	100	142955451	15	8.76523	5.01567	4.74034	RFX-AP_peak_1805	Enhancer	NR_031636	-87793
chr8	142955657	142955756	100	142955709	14	7.94933	4.73186	3.97803	RFX-AP_peak_1806	Enhancer	NR_031636	-88033
chr8	144154483	144154596	114	144154510	17	7.8835	4.21546	3.91648	RFX-AP_peak_1807		NR_126398	33914
chr8	144744062	144744170	109	144744145	19	10.8721	5.40541	6.72945	RFX-AP_peak_1808		NM_014789	12162
chr8	144751604	144751818	215	144751726	66	64.5352	17.0483	59.0484	RFX-AP_peak_1809	Enhancer	NM_001288807	-14911
chr8	144940404	144940724	321	144940581	24	13.3198	5.68182	9.06242	RFX-AP_peak_1810		NM_031308	12068
chr8	145180533	145180973	441	145180768	44	37.9496	12.2283	32.96	RFX-AP_peak_1811	Enhancer	NM_016458	-11919
chr8	145288280	145288445	166	145288352	16	10.9109	6.04982	6.76592	RFX-AP_peak_1812		NR_107057	29277
chr8	145912869	145913037	169	145912939	16	9.04153	4.98534	5.00148	RFX-AP_peak_1813	Promoter	NM_001308208	-1756
chr8	146300727	146300901	175	146300790	24	19.2285	8.74126	14.747	RFX-AP_peak_1814		NM_023080	22990
chr9	4713959	4714132	174	4714053	13	7.86105	4.86111	3.89534	RFX-AP_peak_1815		NM_001199856	12181
chr9	6594667	6594815	149	6594739	34	32.2071	12.7053	27.3499	RFX-AP_peak_1816		NM_000170	50951
chr9	24574649	24574754	106	24574716	23	17.5455	8.08081	13.1224	RFX-AP_peak_1817	Enhancer	NM_001271706	-29028
chr9	35913722	35913988	267	35913783	25	15.0276	6.2954	10.7009	RFX-AP_peak_1818		NR_024283	4375
chr9	35914312	35914411	100	35914357	22	12.2863	5.55556	8.07402	RFX-AP_peak_1819		NR_024283	4882
chr9	42251437	42251548	112	42251502	14	8.7059	5.17241	4.68456	RFX-AP_peak_1820	Enhancer	NM_001012421	-116810
chr9	42415986	42416144	159	42416073	49	47.196	15.0602	42.001	RFX-AP_peak_1821		NM_001012419	47728
chr9	42819019	42819213	195	42819133	83	90.9251	22.4599	85.1016	RFX-AP_peak_1822	Enhancer	NR_026558	-39036
chr9	44070639	44070829	191	44070737	96	108.945	25.1295	102.94	RFX-AP_peak_1823		NR_131213	111985
chr9	44875165	44875365	201	44875235	83	47.0353	7.68527	41.843	RFX-AP_peak_1824	Enhancer	NR_027421	-114971
chr9	44876116	44876361	246	44876213	86	48.2081	7.61155	42.9935	RFX-AP_peak_1825	Enhancer	NR_027421	-113997
chr9	44877926	44878060	135	44877990	71	34.9849	6.31025	30.0624	RFX-AP_peak_1826	Enhancer	NR_027421	-112243
chr9	44879455	44879755	301	44879691	67	31.5618	5.93886	26.7242	RFX-AP_peak_1827	Enhancer	NR_027421	-110631
chr9	44879826	44879951	126	44879889	64	29.1603	5.68182	24.3884	RFX-AP_peak_1828	Enhancer	NR_027421	-110347
chr9	44880020	44880126	107	44880081	49	18.1498	4.40917	13.7052	RFX-AP_peak_1829	Enhancer	NR_027421	-110163
chr9	44992379	44993532	1154	44993231	114	75.2036	9.93092	69.5722	RFX-AP_peak_1830		NR_027421	2720
chr9	45729043	45729290	248	45729149	69	63.5744	15.5902	58.1091	RFX-AP_peak_1831	Enhancer	NR_103714	-387776
chr9	46114876	46115018	143	46114971	17	9.77812	5.20231	5.69484	RFX-AP_peak_1832	Promoter	NR_103714	-1996
chr9	46388333	46388476	144	46388405	34	26.1599	9.51087	21.4674	RFX-AP_peak_1833	Promoter	NR_103714	-1032
chr9	66454738	66454841	104	66454784	34	11.4377	3.79198	7.26661	RFX-AP_peak_1834		NR_121647	-2499
chr9	66454940	66455084	145	66455038	36	12.4065	3.91534	8.1892	RFX-AP_peak_1835		NR_121647	-2277
chr9	66455441	66455540	100	66455469	33	9.77026	3.38983	5.68739	RFX-AP_peak_1836	Promoter	NR_121647	-1798
chr9	66471172	66471378	207	66471192	35	10.8627	3.56083	6.72052	RFX-AP_peak_1837		NR_121647	13986
chr9	66472484	66472638	155	66472583	28	7.7043	3.1016	3.74855	RFX-AP_peak_1838		NR_121647	15272
chr9	66783246	66783389	144	66783311	41	24.3677	7.16724	19.7266	RFX-AP_peak_1839	Enhancer	NR_121570	-139649
chr9	66790407	66790536	130	66790470	36	18.2427	5.75428	13.7949	RFX-AP_peak_1840	Enhancer	NR_121570	-132495
chr9	66794596	66794706	111	66794647	39	18.0314	5.29801	13.5912	RFX-AP_peak_1841	Enhancer	NR_121570	-128316
chr9	66797081	66797192	112	66797118	35	14.0785	4.49438	9.79052	RFX-AP_peak_1842	Enhancer	NR_121570	-125830
chr9	66800710	66800882	173	66800797	97	69.8508	11.1237	64.2896	RFX-AP_peak_1843	Enhancer	NR_121570	-122171
chr9	66802172	66802332	161	66802245	68	41.0622	8.11765	36.0027	RFX-AP_peak_1844	Enhancer	NR_121570	-120715
chr9	66812457	66812599	143	66812536	40	20.6785	6.02941	16.1505	RFX-AP_peak_1845	Enhancer	NR_121570	-110439
chr9	66817259	66817393	135	66817329	56	27.3535	6.02537	22.6273	RFX-AP_peak_1846	Enhancer	NR_121570	-105641
chr9	66820110	66820332	223	66820277	60	22.5715	4.60725	17.9841	RFX-AP_peak_1847	Enhancer	NR_121570	-102746
chr9	66823433	66823662	230	66823512	87	42.7377	6.45161	37.6428	RFX-AP_peak_1848	Enhancer	NR_121570	-99419
chr9	66826065	66826218	154	66826137	68	33.0769	6.17726	28.1981	RFX-AP_peak_1849	Enhancer	NR_121570	-96825
chr9	66833041	66833565	525	66833171	122	62.4098	7.02456	56.9655	RFX-AP_peak_1850	Enhancer	NR_121570	-89664
chr9	66833766	66834002	237	66833854	112	53.7439	6.43875	48.4337	RFX-AP_peak_1851	Enhancer	NR_121570	-89083
chr9	66834208	66834553	346	66834321	112	53.5669	6.41317	48.2588	RFX-AP_peak_1852	Enhancer	NR_121570	-88586
chr9	66834838	66835259	422	66835088	89	34.7624	5.00556	29.846	RFX-AP_peak_1853	Enhancer	NR_121570	-87918
chr9	66835840	66835946	107	66835886	61	15.5482	3.29612	11.2005	RFX-AP_peak_1854	Enhancer	NR_121570	-87074
chr9	66843778	66843925	148	66843851	68	39.3087	7.65816	34.2898	RFX-AP_peak_1855	Enhancer	NR_121570	-79115
chr9	66860615	66860730	116	66860675	49	19.1036	4.63392	14.6268	RFX-AP_peak_1856	Enhancer	NR_121570	-62294
chr9	66861569	66861714	146	66861651	37	12.3381	3.82294	8.12374	RFX-AP_peak_1857	Enhancer	NR_121570	-61325
chr9	66862025	66862285	261	66862062	44	17.5971	4.66805	13.1719	RFX-AP_peak_1858	Enhancer	NR_121570	-60812
chr9	66970969	66971706	738	66971194	200	142.64	11.9005	136.351	RFX-AP_peak_1859		NR_121570	48371
chr9	66972041	66972379	339	66972260	50	11.1284	2.91929	6.97112	RFX-AP_peak_1860		NR_121570	49243
chr9	66973144	66973271	128	66973199	57	13.7439	3.13853	9.46962	RFX-AP_peak_1861		NR_121570	50241
chr9	66973557	66973713	157	66973639	85	30.7145	4.60879	25.9015	RFX-AP_peak_1862		NR_121570	50668
chr9	66984382	66984496	115	66984449	23	8.96058	3.94737	4.92479	RFX-AP_peak_1863		NR_046175	47633
chr9	67318220	67318352	133	67318285	65	32.7637	6.40155	27.8918	RFX-AP_peak_1864	Enhancer	NR_002817	-28794
chr9	67320299	67320956	658	67320797	131	98.8033	12.5119	92.8975	RFX-AP_peak_1865	Enhancer	NR_002817	-31136
chr9	67790920	67792047	1128	67791359	119	81.7659	10.6289	76.055	RFX-AP_peak_1866		NR_027422	2705
chr9	67974469	67974572	104	67974501	21	14.7913	7.07396	10.4738	RFX-AP_peak_1867		NM_001012419	47726
chr9	68380397	68380496	100	68380424	23	8.38054	3.72093	4.37792	RFX-AP_peak_1868	Enhancer	NR_039689	-34861
chr9	68395115	68395244	130	68395192	29	9.90026	3.71747	5.81052	RFX-AP_peak_1869	Enhancer	NR_039689	-20128
chr9	68413530	68413640	111	68413583	62	15.2897	3.22086	10.9535	RFX-AP_peak_1870	Promoter	NR_039689	-1723
chr9	68414253	68414412	160	68414391	46	7.02725	2.29268	3.12309	RFX-AP_peak_1871	Promoter	NR_039689	-975
chr9	68447694	68447814	121	68447781	21	7.30624	3.49206	3.38227	RFX-AP_peak_1872		NR_033907	7614
chr9	68512652	68512844	193	68512708	19	9.88442	4.90196	5.7954	RFX-AP_peak_1873	Enhancer	NR_033907	-57380
chr9	68673623	68673750	128	68673674	29	11.4186	4.22535	7.24837	RFX-AP_peak_1874	Enhancer	NR_034006	-52854
chr9	68695708	68695839	132	68695779	26	7.88853	3.29268	3.92126	RFX-AP_peak_1875	Enhancer	NR_034006	-30767
chr9	68717943	68718101	159	68718006	22	9.00536	4.07801	4.96719	RFX-AP_peak_1876	Enhancer	NR_034006	-8519
chr9	68996912	68997034	123	68996971	36	15.6197	4.87484	11.2692	RFX-AP_peak_1877		NR_031629	5348
chr9	69002216	69002320	105	69002253	34	13.209	4.32099	8.95626	RFX-AP_peak_1878	Promoter	NR_031629	53
chr9	69012649	69012780	132	69012744	29	11.4876	4.24929	7.31394	RFX-AP_peak_1879	Enhancer	NR_031629	-10394
chr9	69681409	69681513	105	69681481	14	8.44077	5.01672	4.43448	RFX-AP_peak_1880		NR_024443	30100
chr9	69697395	69697500	106	69697456	34	18.1661	6.0241	13.721	RFX-AP_peak_1881		NR_024443	46087
chr9	69703060	69703234	175	69703096	21	6.83885	3.30827	2.94866	RFX-AP_peak_1882		NR_024443	51786
chr9	69708626	69708760	135	69708692	69	33.012	6.07112	28.1345	RFX-AP_peak_1883		NR_121570	49091
chr9	69710707	69711337	631	69711138	145	116.047	14.0385	109.967	RFX-AP_peak_1884		NR_121570	46762
chr9	69963588	69963714	127	69963649	35	18.196	5.88235	13.7498	RFX-AP_peak_1885	Enhancer	NR_121570	-205867
chr9	69964254	69964394	141	69964320	39	22.2834	6.74536	17.7042	RFX-AP_peak_1886	Enhancer	NR_121570	-206540
chr9	69975715	69976023	309	69975786	34	19.2874	6.45756	14.8039	RFX-AP_peak_1887		NM_001126334	202946
chr9	69982807	69982911	105	69982852	38	20.2477	6.17089	15.733	RFX-AP_peak_1888		NM_001126334	195956
chr9	69987231	69987354	124	69987289	42	20.3128	5.65046	15.7959	RFX-AP_peak_1889		NM_001126334	191522
chr9	69990373	69990623	251	69990543	53	30.2344	7.2	25.4341	RFX-AP_peak_1890		NM_001126334	188317
chr9	69991918	69992080	163	69991992	72	49.6301	9.8916	44.3894	RFX-AP_peak_1891		NM_001126334	186816
chr9	69999918	70000031	114	69999983	29	15.4605	5.75816	11.1158	RFX-AP_peak_1892		NM_001126334	178840
chr9	70006983	70007140	158	70007066	58	37.9776	8.80597	32.9873	RFX-AP_peak_1893		NM_001126334	171753
chr9	70007877	70008000	124	70007943	40	21.8395	6.42633	17.2751	RFX-AP_peak_1894		NM_001126334	170876
chr9	70009839	70010087	249	70010018	61	45.0023	10.5802	39.8502	RFX-AP_peak_1895		NM_001126334	168852
chr9	70076678	70076843	166	70076752	61	64.6239	19.0769	59.1354	RFX-AP_peak_1896		NM_001126334	102054
chr9	70327421	70327584	164	70327505	54	57.5153	18.3946	52.148	RFX-AP_peak_1897		NR_121570	47421
chr9	72653063	72653583	521	72653197	122	119.256	19.8387	113.145	RFX-AP_peak_1898	Enhancer	NM_153267	-5174
chr9	78790080	78790254	175	78790168	56	63.4361	20.6915	57.9725	RFX-AP_peak_1899		NM_018339	219277
chr9	79186607	79186923	317	79186814	80	86.8551	21.8329	81.0747	RFX-AP_peak_1900		NM_001097636	71216
chr9	97700188	97700333	146	97700258	32	23.7917	8.89488	19.1669	RFX-AP_peak_1901		NR_106729	-127371
chr9	99984240	99984343	104	99984291	17	8.74044	4.65116	4.71697	RFX-AP_peak_1902	Enhancer	NR_036527	-16416
chr9	114994188	114994314	127	114994243	27	19.7967	8.21114	15.2976	RFX-AP_peak_1903		NM_022486	-56674
chr9	115851866	115851972	107	115851913	26	8.31494	3.43511	4.3161	RFX-AP_peak_1904		NR_024376	22038
chr9	125528272	125528389	118	125528340	18	11.2545	5.8104	7.09112	RFX-AP_peak_1905		NM_001004453	16204
chr9	128991276	128991375	100	128991351	16	8.91027	4.91329	4.87715	RFX-AP_peak_1906		NR_121584	46868
chr9	131796144	131796243	100	131796187	23	14.4604	6.43432	10.1557	RFX-AP_peak_1907		NM_032809	-3059
chr9	132172539	132172699	161	132172613	21	12.2838	5.74413	8.07183	RFX-AP_peak_1908		NR_120685	73417
chr9	136240483	136240625	143	136240542	31	22.3343	8.44327	17.7538	RFX-AP_peak_1909		NM_033161	2483
chr9	137393162	137393269	108	137393216	15	7.87682	4.51977	3.91018	RFX-AP_peak_1910		NM_001291921	94788
chr9	139493126	139493230	105	139493193	20	9.42821	4.52586	5.36283	RFX-AP_peak_1911		NR_121577	50884
chr9	139944614	139944737	124	139944687	30	18.4846	6.87361	14.0293	RFX-AP_peak_1912		NM_203468	3827
chr9	140222191	140222317	127	140222258	25	13.1417	5.42798	8.89403	RFX-AP_peak_1913		NM_001004354	-25551
chr9	140222466	140222597	132	140222546	24	12.5011	5.30786	8.27939	RFX-AP_peak_1914		NM_001004354	-25829
chr9	140222688	140222930	243	140222857	38	25.6317	8.26271	20.9552	RFX-AP_peak_1915		NM_001004354	-26106
chr9	140615584	140615821	238	140615717	31	19.4461	7.09534	14.9579	RFX-AP_peak_1916		NR_024341	-41771
chr9	140739545	140739933	389	140739710	23	10.9834	4.79042	6.83518	RFX-AP_peak_1917		NR_030333	6868
chr9	140739989	140740458	470	140740081	24	11.8736	5.03018	7.68196	RFX-AP_peak_1918		NR_030333	7353
chr9	140740539	140740826	288	140740666	25	12.8892	5.31697	8.65165	RFX-AP_peak_1919		NR_030333	7812
chr9	141081441	141081548	108	141081480	20	12.9925	6.3253	8.75086	RFX-AP_peak_1920	Enhancer	NM_001145249	-25142
chrX	19470153	19470501	349	19470338	112	125.615	25.6236	119.453	RFX-AP_peak_1928		NM_001001671	63052
chrX	29269214	29269314	101	29269277	13	8.22989	5.08212	4.23614	RFX-AP_peak_1929		NR_049877	-323131
chrX	34622953	34623113	161	34623028	38	37.5278	14.1573	32.5474	RFX-AP_peak_1930		NM_031442	52372
chrX	41053546	41053687	142	41053624	24	19.817	9.07521	15.3153	RFX-AP_peak_1931		NR_106988	-98473
chrX	47397791	47397929	139	47397858	23	18.6621	8.71221	14.1999	RFX-AP_peak_1932	Enhancer	NM_001256197	-22639
chrX	53499327	53499470	144	53499389	19	14.2261	7.26017	9.93007	RFX-AP_peak_1933	Enhancer	NM_001037811	-38076
chrX	55172494	55172696	203	55172655	13	8.22989	5.08212	4.23614	RFX-AP_peak_1934		NM_001166703	14940
chrX	55208036	55208183	148	55208124	27	23.3811	10.1642	18.7683	RFX-AP_peak_1935		NM_001190708	834
chrX	58416149	58416298	150	58416211	34	32.2071	12.7053	27.3499	RFX-AP_peak_1936	Enhancer	NM_007156	-479157
chrX	58490948	58491056	109	58491003	22	13.7447	6.28415	9.47034	RFX-AP_peak_1937	Enhancer	NM_007156	-553935
chrX	58514218	58514364	147	58514313	34	21.577	7.39958	17.0201	RFX-AP_peak_1938	Enhancer	NM_007156	-577224
chrX	58553119	58553275	157	58553199	32	13.4716	4.60894	9.20807	RFX-AP_peak_1939	Enhancer	NM_007156	-616130
chrX	58555957	58556091	135	58556023	46	20.089	5.14786	15.5788	RFX-AP_peak_1940	Enhancer	NM_007156	-618957
chrX	58557762	58557923	162	58557847	57	19.8395	4.24908	15.337	RFX-AP_peak_1941	Enhancer	NM_007156	-620776
chrX	58559762	58559895	134	58559825	102	41.0904	5.2364	36.0304	RFX-AP_peak_1942	Enhancer	NM_007156	-622762
chrX	58561378	58561483	106	58561416	90	21.9564	3.30669	17.3884	RFX-AP_peak_1943	Enhancer	NM_007156	-624364
chrX	58579083	58579449	367	58579333	118	10.9019	1.9505	6.75749	RFX-AP_peak_1944	Enhancer	NM_007156	-642199
chrX	58579609	58579734	126	58579676	110	9.68966	1.90558	5.61078	RFX-AP_peak_1945	Enhancer	NM_007156	-642605
chrX	58580009	58580265	257	58580210	122	15.6718	2.27021	11.3194	RFX-AP_peak_1946	Enhancer	NM_007156	-643070
chrX	58580612	58580755	144	58580681	113	14.2539	2.24013	9.95678	RFX-AP_peak_1947	Enhancer	NM_007156	-643617
chrX	58580951	58581221	271	58581010	116	17.117	2.43446	12.71	RFX-AP_peak_1948	Enhancer	NM_007156	-644019
chrX	58581414	58581582	169	58581487	104	14.5949	2.35426	10.2849	RFX-AP_peak_1949	Enhancer	NM_007156	-644431
chrX	58581736	58581945	210	58581883	99	14.4131	2.39349	10.1103	RFX-AP_peak_1950	Enhancer	NM_007156	-644774
chrX	61682203	61682477	275	61682389	104	23.9154	3.19927	19.287	RFX-AP_peak_1951		NM_001012968	888878
chrX	61682597	61682931	335	61682684	105	22.2218	3.01908	17.6444	RFX-AP_peak_1952		NM_001012968	888454
chrX	61683030	61683189	160	61683098	95	16.373	2.62798	11.9951	RFX-AP_peak_1953		NM_001012968	888108
chrX	61683262	61683419	158	61683351	105	19.7565	2.79315	15.2585	RFX-AP_peak_1954		NM_001012968	887877
chrX	61684687	61684836	150	61684755	123	22.1055	2.73973	17.5327	RFX-AP_peak_1955		NM_001012968	886456
chrX	61685238	61685352	115	61685309	117	16.236	2.3567	11.8634	RFX-AP_peak_1956		NM_001012968	885923
chrX	61686685	61686799	115	61686765	115	11.1808	1.98971	7.02091	RFX-AP_peak_1957		NM_001012968	884476
chrX	61687358	61687524	167	61687488	120	11.2964	1.96748	7.13156	RFX-AP_peak_1958		NM_001012968	883777
chrX	61688833	61688943	111	61688874	127	14.8364	2.17207	10.5174	RFX-AP_peak_1959		NM_001012968	882330
chrX	61689837	61689987	151	61689910	140	18.8766	2.34336	14.4067	RFX-AP_peak_1960		NM_001012968	881306
chrX	61691630	61691780	151	61691704	129	13.7767	2.08567	9.50097	RFX-AP_peak_1961		NM_001012968	879513
chrX	61691847	61692062	216	61691969	132	14.8247	2.13655	10.5062	RFX-AP_peak_1962		NM_001012968	879263
chrX	61694388	61694500	113	61694443	131	13.1079	2.02827	8.86187	RFX-AP_peak_1963		NM_001012968	876774
chrX	61695778	61695886	109	61695840	132	12.5135	1.983	8.29146	RFX-AP_peak_1964		NM_001012968	875386
chrX	61698570	61698754	185	61698663	120	9.82457	1.86068	5.73881	RFX-AP_peak_1965		NM_001012968	872556
chrX	61700581	61700794	214	61700628	119	9.18986	1.81928	5.13783	RFX-AP_peak_1966		NM_001012968	870530
chrX	61702753	61702916	164	61702875	122	10.5058	1.89932	6.38155	RFX-AP_peak_1967		NM_001012968	868383
chrX	61703996	61704096	101	61704051	130	14.1291	2.10307	9.83916	RFX-AP_peak_1968		NM_001012968	867172
chrX	61704805	61704931	127	61704873	115	9.54078	1.86585	5.46937	RFX-AP_peak_1969		NM_001012968	866350
chrX	61709705	61709872	168	61709820	119	10.4936	1.91479	6.36984	RFX-AP_peak_1970		NM_001012968	861429
chrX	61710667	61710804	138	61710739	124	11.7539	1.9766	7.567	RFX-AP_peak_1971		NM_001012968	860482
chrX	61711256	61711410	155	61711327	140	16.7226	2.20588	12.3292	RFX-AP_peak_1972		NM_001012968	859885
chrX	61712578	61712683	106	61712652	126	12.519	2.01812	8.29667	RFX-AP_peak_1973		NM_001012968	858587
chrX	61714859	61715013	155	61714918	137	13.568	2.02376	9.30067	RFX-AP_peak_1974		NM_001012968	856282
chrX	61717813	61717988	176	61717849	135	14.1623	2.0738	9.87097	RFX-AP_peak_1975		NM_001012968	853317
chrX	61718660	61718760	101	61718705	133	12.8372	1.99881	8.60221	RFX-AP_peak_1976		NM_001012968	852508
chrX	61718894	61719093	200	61719021	138	15.0285	2.11118	10.7019	RFX-AP_peak_1977		NM_001012968	852224
chrX	61719491	61719596	106	61719539	137	15.2232	2.12996	10.8891	RFX-AP_peak_1978		NM_001012968	851674
chrX	61719722	61719857	136	61719788	153	21.7937	2.42215	17.2307	RFX-AP_peak_1979		NM_001012968	851428
chrX	61721245	61721367	123	61721316	110	11.0733	2.01452	6.92084	RFX-AP_peak_1980		NM_001012968	849912
chrX	61722685	61722890	206	61722716	110	13.4518	2.20282	9.18925	RFX-AP_peak_1981		NM_001012968	848430
chrX	61722993	61723150	158	61723068	130	23.3167	2.74461	18.7078	RFX-AP_peak_1982		NM_001012968	848146
chrX	61731025	61731144	120	61731069	79	23.3618	3.81316	18.7515	RFX-AP_peak_1983		NM_001012968	840133
chrX	61733191	61733353	163	61733277	74	25.6445	4.36554	20.9678	RFX-AP_peak_1984		NM_001012968	837946
chrX	61733965	61734065	101	61734013	45	10.6692	3.01047	6.53681	RFX-AP_peak_1985		NM_001012968	837203
chrX	61744024	61744166	143	61744084	45	25.7325	6.98027	21.0528	RFX-AP_peak_1986		NM_001012968	827123
chrX	61745537	61745702	166	61745585	35	15.3676	4.90463	11.0265	RFX-AP_peak_1987		NM_001012968	825598
chrX	61751833	61751994	162	61751908	40	17.0956	4.90431	12.6894	RFX-AP_peak_1988		NM_001012968	819304
chrX	61754937	61755084	148	61755008	49	25.5016	6.33714	20.8283	RFX-AP_peak_1989		NM_001012968	816207
chrX	61756160	61756341	182	61756289	37	15.9536	4.8718	11.5913	RFX-AP_peak_1990		NM_001012968	814967
chrX	61761958	61762077	120	61762018	39	17.7448	5.20833	13.3139	RFX-AP_peak_1991		NM_001012968	809200
chrX	61773450	61773565	116	61773533	32	17.7562	6.19137	13.325	RFX-AP_peak_1992		NM_001012968	797710
chrX	61793056	61793172	117	61793127	37	19.8174	6.16883	15.3156	RFX-AP_peak_1993		NM_001012968	778104
chrX	61813769	61813914	146	61813826	59	30.5077	6.50054	25.6999	RFX-AP_peak_1994		NM_001012968	757376
chrX	61815113	61815245	133	61815170	59	29.4674	6.23701	24.688	RFX-AP_peak_1995		NM_001012968	756039
chrX	61839213	61839382	170	61839307	64	35.7271	7.24638	30.7884	RFX-AP_peak_1996		NM_001012968	731920
chrX	61841878	61842019	142	61841944	63	29.2333	5.78662	24.4598	RFX-AP_peak_1997		NM_001012968	729269
chrX	61844774	61844935	162	61844857	86	49.1162	7.80269	43.8859	RFX-AP_peak_1998		NM_001012968	726363
chrX	61853046	61853164	119	61853111	29	11.505	4.25532	7.33026	RFX-AP_peak_1999		NM_001012968	718113
chrX	61858982	61859092	111	61859038	36	18.4475	5.82677	13.9934	RFX-AP_peak_2000		NM_001012968	712181
chrX	61861385	61861515	131	61861455	42	22.9241	6.49547	18.3261	RFX-AP_peak_2001		NM_001012968	709768
chrX	61867955	61868159	205	61868016	31	10.6077	3.77804	6.47855	RFX-AP_peak_2002		NM_001012968	703161
chrX	61870771	61870945	175	61870863	98	72.9354	11.7438	67.3347	RFX-AP_peak_2003		NM_001012968	700360
chrX	61875646	61875787	142	61875708	53	32.9005	8.03571	28.0256	RFX-AP_peak_2004		NM_001012968	695501
chrX	61881429	61881569	141	61881505	32	16.6839	5.76923	12.2921	RFX-AP_peak_2005		NM_001012968	689719
chrX	61884322	61884454	133	61884400	36	19.0025	6.02606	14.5289	RFX-AP_peak_2006		NM_001012968	686830
[truncated: 223 more rows]
