# Supplementary material for: Fisetin inhibits proliferation of pancreatic adenocarcinoma by inducing DNA damage via RFXAP/KDM4A-dependent histone H3K36 demethylation
Source: Cell Death Dis. 2020 Oct 22;11(10):893. doi: 10.1038/s41419-020-03019-2 (PMC7582166; doi:10.1038/s41419-020-03019-2)
Supplement: Supplementary file 8 — Supplement Table 5 [file 41419_2020_3019_MOESM8_ESM.csv]

Pathway	Total	Expected	Hits	P.Value	FDR
Pathways in cancer	310	35.4	115	4.4e-35	9.55e-33
Apoptosis	83	9.47	46	6.74e-23	7.32e-21
Focal adhesion	200	22.8	74	2.75e-22	1.96e-20
Chagas disease (American trypanosomiasis)	89	10.2	47	3.61e-22	1.96e-20
MAPK signaling pathway	265	30.2	86	2.21e-21	9.59e-20
Toxoplasmosis	93	10.6	46	3.52e-20	1.27e-18
Pancreatic cancer	69	7.87	38	5.94e-19	1.84e-17
Neurotrophin signaling pathway	123	14	52	7.8e-19	2.11e-17
GnRH signaling pathway	94	10.7	44	3.7e-18	8.93e-17
Hepatitis C	100	11.4	44	7.03e-17	1.53e-15
Chronic myeloid leukemia	73	8.33	36	5.8e-16	1.14e-14
HTLV-I infection	199	22.7	64	8.6e-16	1.55e-14
Osteoclast differentiation	119	13.6	47	1.04e-15	1.67e-14
Insulin signaling pathway	137	15.6	51	1.08e-15	1.67e-14
Prostate cancer	87	9.93	39	2.04e-15	2.95e-14
Alzheimer's disease	49	5.59	28	8.05e-15	1.09e-13
Chemokine signaling pathway	189	21.6	59	5.76e-14	7.35e-13
Epstein-Barr virus infection	91	10.4	38	7.93e-14	9.56e-13
Renal cell carcinoma	60	6.85	30	1.06e-13	1.21e-12
Progesterone-mediated oocyte maturation	80	9.13	35	1.47e-13	1.6e-12
Adherens junction	70	7.99	32	3.79e-13	3.92e-12
RIG-I-like receptor signaling pathway	49	5.59	26	8.08e-13	7.97e-12
Influenza A	107	12.2	40	1.33e-12	1.25e-11
Shigellosis	47	5.36	25	2.1e-12	1.9e-11
Jak-STAT signaling pathway	99	11.3	37	9.68e-12	8.4e-11
ErbB signaling pathway	87	9.93	34	1.61e-11	1.35e-10
Leishmaniasis	51	5.82	25	2.25e-11	1.81e-10
Measles	102	11.6	37	2.73e-11	2.11e-10
Colorectal cancer	49	5.59	24	5.85e-11	4.38e-10
Acute myeloid leukemia	57	6.5	26	6.96e-11	5.03e-10
Herpes simplex infection	103	11.8	36	1.74e-10	1.22e-09
Oocyte meiosis	108	12.3	37	1.87e-10	1.25e-09
Pancreatic secretion	30	3.42	18	1.9e-10	1.25e-09
VEGF signaling pathway	76	8.67	30	1.96e-10	1.25e-09
Cell cycle	124	14.1	40	2.73e-10	1.57e-09
Dopaminergic synapse	124	14.1	40	2.73e-10	1.57e-09
Retrograde endocannabinoid signaling	60	6.85	26	2.85e-10	1.57e-09
Regulation of actin cytoskeleton	182	20.8	51	2.9e-10	1.57e-09
Gastric acid secretion	56	6.39	25	2.9e-10	1.57e-09
Bacterial invasion of epithelial cells	56	6.39	25	2.9e-10	1.57e-09
mTOR signaling pathway	45	5.13	22	3.95e-10	2.09e-09
NOD-like receptor signaling pathway	49	5.59	23	4.41e-10	2.28e-09
Fc gamma R-mediated phagocytosis	97	11.1	34	5.23e-10	2.64e-09
Tuberculosis	174	19.9	49	5.5e-10	2.69e-09
Long-term potentiation	70	7.99	28	5.59e-10	2.69e-09
T cell receptor signaling pathway	98	11.2	34	7.17e-10	3.38e-09
Gap junction	89	10.2	32	8.17e-10	3.77e-09
Epithelial cell signaling in Helicobacter pylori infection	37	4.22	19	2.21e-09	1e-08
Toll-like receptor signaling pathway	97	11.1	33	2.3e-09	1.02e-08
Fc epsilon RI signaling pathway	75	8.56	28	3.61e-09	1.56e-08
Cholinergic synapse	95	10.8	32	5.37e-09	2.28e-08
Salmonella infection	72	8.22	27	6.17e-09	2.57e-08
Glioma	65	7.42	25	1.25e-08	5.11e-08
Leukocyte transendothelial migration	108	12.3	34	1.27e-08	5.11e-08
Viral myocarditis	26	2.97	15	1.4e-08	5.52e-08
B cell receptor signaling pathway	75	8.56	27	1.73e-08	6.69e-08
Vascular smooth muscle contraction	109	12.4	33	6.11e-08	2.33e-07
Small cell lung cancer	80	9.13	27	8.29e-08	3.1e-07
Rheumatoid arthritis	19	2.17	12	1.03e-07	3.77e-07
Salivary secretion	49	5.59	20	1.16e-07	4.18e-07
Adipocytokine signaling pathway	63	7.19	23	1.5e-07	5.34e-07
Dilated cardiomyopathy	78	8.9	26	1.92e-07	6.73e-07
Axon guidance	118	13.5	33	4.88e-07	1.68e-06
Endocrine and other factor-regulated calcium reabsorption	36	4.11	16	5.45e-07	1.85e-06
Amphetamine addiction	64	7.3	22	9.39e-07	3.13e-06
Amoebiasis	46	5.25	18	1.06e-06	3.49e-06
Non-small cell lung cancer	52	5.93	19	1.82e-06	5.9e-06
Melanoma	68	7.76	22	3.01e-06	9.5e-06
Legionellosis	40	4.56	16	3.02e-06	9.5e-06
Malaria	11	1.26	8	3.3e-06	1.02e-05
Melanogenesis	101	11.5	28	4.41e-06	1.35e-05
Bile secretion	29	3.31	13	5.78e-06	1.74e-05
mRNA surveillance pathway	82	9.36	24	7.75e-06	2.3e-05
Pertussis	52	5.93	18	8.3e-06	2.43e-05
Type II diabetes mellitus	48	5.48	17	1.04e-05	3.02e-05
Amyotrophic lateral sclerosis (ALS)	39	4.45	15	1.1e-05	3.13e-05
Vibrio cholerae infection	19	2.17	10	1.22e-05	3.44e-05
Endometrial cancer	44	5.02	16	1.29e-05	3.6e-05
Glutamatergic synapse	101	11.5	27	1.37e-05	3.76e-05
Morphine addiction	55	6.28	18	2.01e-05	5.46e-05
Natural killer cell mediated cytotoxicity	138	15.7	32	5.21e-05	0.00014
Calcium signaling pathway	177	20.2	38	6.5e-05	0.000172
Notch signaling pathway	47	5.36	15	0.000137	0.000358
Cytosolic DNA-sensing pathway	20	2.28	9	0.000161	0.000417
Cocaine addiction	43	4.91	14	0.00018	0.000459
Prion diseases	21	2.4	9	0.000254	0.000642
Wnt signaling pathway	144	16.4	31	0.000291	0.000727
Long-term depression	70	7.99	18	0.000627	0.00154
Dorso-ventral axis formation	12	1.37	6	0.00108	0.00264
Tight junction	118	13.5	25	0.00141	0.0034
Vasopressin-regulated water reabsorption	22	2.51	8	0.00203	0.00484
Aldosterone-regulated sodium reabsorption	34	3.88	10	0.00354	0.00834
Bladder cancer	29	3.31	9	0.00375	0.00875
Serotonergic synapse	88	10	19	0.0041	0.00946
African trypanosomiasis	25	2.85	8	0.00504	0.0115
RNA degradation	60	6.85	14	0.00637	0.0144
GABAergic synapse	67	7.64	15	0.00724	0.0162
Transcriptional misregulation in cancer	19	2.17	6	0.0158	0.0351
Endocytosis	101	11.5	19	0.0183	0.0401
p53 signaling pathway	68	7.76	14	0.0193	0.0418
RNA transport	126	14.4	22	0.0263	0.0566
Carbohydrate digestion and absorption	18	2.05	5	0.0461	0.0981
